# Supplementary material for: PAICS-Driven Purine Biosynthesis and Its Prognostic Implications in Lung Adenocarcinoma: A Novel Risk Stratification Model and Therapeutic Insights
Source: Curr Issues Mol Biol. 2025 May 16;47(5):366. doi: 10.3390/cimb47050366 (PMC12109955; doi:10.3390/cimb47050366)
Supplement: Supplementary file 1 [file cimb-47-00366-s001.zip]

Archive with 4 entries (4 files):
- Supplementary Figure S1.tif
- Supplementary Figure S2.tif
- Supplementary materials.pdf
- Supplementary Table.XLSX
