# Supplementary material for: PAICS-Driven Purine Biosynthesis and Its Prognostic Implications in Lung Adenocarcinoma: A Novel Risk Stratification Model and Therapeutic Insights
Source: Curr Issues Mol Biol. 2025 May 16;47(5):366. doi: 10.3390/cimb47050366 (PMC12109955; doi:10.3390/cimb47050366)
Supplement: Supplementary file 1 [file cimb-47-00366-s001.zip › Supplementary Table.XLSX]

## Sheet: Table S1
Supplementary Table 1: Clinical characteristics of enrolled patients in each dataset
	Traning cohort	Validation cohorts
Characteristics	TCGA	GSE37745	GSE31210	GSE50081
Patients, n	500	106	226	127
Age (year)
Mean	65.3	63	59.6	68.7
Gender
Male	230	46	105	65
Female	270	60	121	62
Stage
I-II	387	89	226	127
III-IV	105	17	0	0
NA	8	0	0	0
Survival
Alive	318	29	191	76
Dead	182	77	35	51
Smoking status (Smoker/Non-smoker)	291/210	52/43	NA	76/29
EGFR mutation status (Mutated/Wild-type)	41/459	NA	31/55	NA
ALK fusion status (Positive/Negative)	4/496	NA	5/81	NA
Treatment (Surgery/Radiotherapy/Chemotherapy)	NA	NA	56/NA/NA	NA
Chemotherapy drugs	NA	NA	Cisplatin, Pemetrexed	NA

## Sheet: Table S2
Supplementary Table 2 : PBRGs list
Gene	Entrez Gene ID
PPAT	5465
GART	2622
PFAS	51130
PAICS	5050
ADSL	1025
ATIC	479
ADSS	1026
ADSSL1	127403
IMPDH1	3663
IMPDH2	3664
GMPS	2747
HPRT	3263
APRT	331

## Sheet: Table S3
Supplementary Table S3: LASSO Coefficients
Gene	Coef
PAICS	0.137887
ATIC	0.0616694
ADSS1	0.0654838
GMPS	0.21273
HPRT1	0.0153701
APRT	0.0954488

## Sheet: Table S4
Supplementary Table S4: Univariate Cox Regression Analysis of PBRGs in LUAD
id	HR	HR.95L	HR.95H	pvalue
PPAT	1.31943	1.10147	1.58052	0.00262035
GART	1.333	1.05306	1.68736	0.016858
PFAS	1.11587	0.892311	1.39544	0.336495
PAICS	1.48724	1.22934	1.79925	4.40992e-05
ADSL	1.16788	0.911962	1.49561	0.218806
ATIC	1.56863	1.21828	2.01973	0.000481308
ADSS1	1.16804	1.01928	1.33851	0.0254344
ADSS2	1.35317	1.03286	1.77281	0.028196
IMPDH1	1.02241	0.845105	1.23691	0.819589
IMPDH2	1.07137	0.862286	1.33115	0.533718
GMPS	1.51202	1.22711	1.86308	0.00010395
HPRT1	1.31018	1.08156	1.58714	0.00575778
APRT	1.24602	1.0052	1.54453	0.0447142

## Sheet: Table S5
Supplementary Table S5: Univariate Cox Regression Analysis of PBRGs in LUSC
id	HR	HR.95L	HR.95H	pvalue
PPAT	0.936892	0.773635	1.1346	0.504591
GART	0.957337	0.75762	1.2097	0.714941
PFAS	1.04383	0.851374	1.27978	0.679967
PAICS	0.94707	0.787326	1.13922	0.563944
ADSL	0.901858	0.728319	1.11675	0.34347
ATIC	0.955831	0.755396	1.20945	0.706753
ADSS1	1.04163	0.90995	1.19237	0.554179
ADSS2	0.808895	0.640466	1.02162	0.075005
IMPDH1	1.03984	0.868388	1.24514	0.670876
IMPDH2	0.892919	0.691659	1.15274	0.384764
GMPS	0.864399	0.721013	1.0363	0.115333
HPRT1	0.839768	0.692937	1.01771	0.0749251
APRT	1.10298	0.856662	1.42012	0.447181

## Sheet: Table S6
Supplementary Table S6: DEGs between PBRS-high and PBRS-low Groups
gene	lowMean	highMean	logFC	pValue	fdr
AL627309.6	13.2889	12.212	-0.121927	0.811016	0.829053
WASH9P	4.19524	4.43137	0.079	0.824758	0.841549
MTND1P23	158.919	84.4969	-0.911322	0.00132893	0.0027335
MTND2P28	441.047	379.799	-0.215697	0.463183	0.505179
MTCO1P12	315.661	236.908	-0.414048	3.84505e-06	1.2819e-05
MTATP8P1	6.23635	3.41427	-0.869125	0.371197	0.41623
MTATP6P1	1623.26	1273.51	-0.350089	0.000508264	0.00114327
AL669831.1	0.975534	1.1974	0.295642	0.00100835	0.0021317
LINC01128	3.04985	3.59818	0.238531	0.00459683	0.00835758
LINC00115	2.05318	2.07378	0.0144044	0.678464	0.706911
FAM41C	1.22914	0.66313	-0.890282	0.00105791	0.00222664
AL645608.6	1.06774	1.50838	0.49843	0.309586	0.356202
LINC02593	2.09664	1.71683	-0.28833	0.000195842	0.000475417
NOC2L	50.2886	76.1208	0.598057	5.09343e-19	1.0258e-17
KLHL17	9.35894	10.3287	0.142239	0.439803	0.482677
PLEKHN1	8.90926	9.53169	0.0974253	0.900912	0.911339
AL645608.7	2.10061	2.81919	0.424473	0.000133164	0.000333859
HES4	18.1767	23.8819	0.393826	0.00309834	0.00585326
ISG15	313.262	388.844	0.31182	0.000289837	0.000681588
AL645608.3	0.755982	2.03008	1.42511	0.0796598	0.107926
AL645608.1	0.984144	1.38884	0.496941	0.00160661	0.00324375
AGRN	134.846	155.2	0.202809	0.03328	0.0495168
AL390719.1	8.84776	9.63144	0.122439	0.533117	0.571339
AL645608.8	1.61514	2.22192	0.460145	0.00316863	0.00597715
RNF223	3.21763	4.84403	0.590211	0.0111056	0.0185648
C1orf159	6.52352	7.93023	0.281713	8.93587e-05	0.000231391
MIR200B	2.13916	1.55913	-0.456305	0.00112722	0.00235686
MIR200A	3.54279	2.53401	-0.483465	0.0077954	0.0134691
MIR429	11.7042	8.03324	-0.542974	0.000623048	0.00137617
AL390719.2	10.721	7.58718	-0.498807	0.00269752	0.00518047
TTLL10	1.55151	0.557915	-1.47555	0.0104178	0.017514
TNFRSF18	18.7397	24.3657	0.378757	0.245966	0.292016
TNFRSF4	10.5007	10.1591	-0.0477097	0.100743	0.132731
SDF4	106.632	118.948	0.157692	0.00319936	0.00602805
B3GALT6	28.6593	33.2052	0.212407	0.00307708	0.00581619
C1QTNF12	2.59926	2.61373	0.00800717	0.231587	0.276796
UBE2J2	31.6322	37.1047	0.230208	6.44168e-06	2.06085e-05
LINC01786	2.89383	2.15991	-0.422009	0.0226011	0.0351823
SCNN1D	3.90394	2.86508	-0.446357	0.0296812	0.0447437
ACAP3	16.5785	16.3203	-0.0226482	0.729389	0.753204
PUSL1	18.7191	22.479	0.264068	0.00013921	0.000347692
INTS11	33.0218	37.4134	0.180136	0.00102367	0.00216123
CPTP	43.9943	49.1514	0.159918	0.0127675	0.021063
TAS1R3	4.77909	4.77332	-0.00174236	0.287654	0.334415
DVL1	73.7066	93.8381	0.348379	3.09887e-06	1.0501e-05
AURKAIP1	132.213	157.472	0.25223	5.21575e-06	1.69773e-05
CCNL2	64.0823	52.1342	-0.297696	0.00348885	0.00651882
MRPL20-AS1	23.8394	27.827	0.223136	0.000201124	0.000486974
MRPL20	74.1869	84.0004	0.179231	0.000136448	0.000341226
MRPL20-DT	5.14443	6.18901	0.266698	0.0207823	0.032606
ANKRD65	43.2979	34.3538	-0.333828	0.000660143	0.00144998
TMEM88B	1.52199	1.56087	0.0363914	0.272497	0.319094
LINC01770	12.268	11.5905	-0.0819516	0.429818	0.473093
VWA1	107.448	98.9063	-0.119507	0.143277	0.181015
ATAD3C	10.6876	8.33165	-0.359259	1.23924e-05	3.7702e-05
ATAD3B	11.4704	13.8784	0.27492	0.00337953	0.00633658
ATAD3A	25.8063	38.1966	0.565721	3.40121e-15	4.29827e-14
SSU72	59.1346	67.7567	0.196363	2.51426e-05	7.25256e-05
FNDC10	23.7072	18.8803	-0.328445	0.0167957	0.0269129
AL691432.2	9.18258	8.19325	-0.164462	0.0138479	0.0226684
MIB2	11.5612	10.6746	-0.115112	0.172362	0.213578
CDK11B	24.7546	29.0747	0.232069	2.06186e-05	6.04887e-05
AL691432.1	2.41155	2.09939	-0.19999	0.108298	0.141383
CDK11A	4.67906	4.61657	-0.0193987	0.999436	0.999548
AL031282.2	1.73888	1.67768	-0.0516855	0.545271	0.583062
AL031282.1	6.32771	5.84007	-0.115698	0.583509	0.617954
NADK	46.3314	55.2058	0.252828	3.09831e-05	8.79292e-05
GNB1	189.851	249.939	0.396706	2.74301e-13	2.70084e-12
AL109917.1	1.05716	1.54661	0.548918	0.000801681	0.00173065
TMEM52	4.97405	6.36599	0.355963	0.0302432	0.0454904
GABRD	3.33466	2.95667	-0.173567	0.188466	0.230903
PRKCZ	19.243	16.7496	-0.200205	0.153811	0.192826
PRKCZ-AS1	7.29175	5.29723	-0.461027	0.000391584	0.000898935
FAAP20	12.7273	12.7466	0.00219248	0.870189	0.88318
MORN1	1.94156	2.22632	0.197448	0.00681072	0.0119315
AL513477.2	3.2921	2.55318	-0.366711	0.000855552	0.00183445
RER1	61.0464	68.67	0.169775	0.00124329	0.00257646
PEX10	14.2012	18.7563	0.401358	7.12658e-13	6.60642e-12
PLCH2	2.39978	1.94246	-0.305011	0.000810969	0.00174836
PANK4	12.7351	15.2752	0.262386	1.43307e-05	4.31623e-05
TNFRSF14-AS1	3.83851	2.33459	-0.717374	4.46529e-06	1.46963e-05
TNFRSF14	36.3068	26.984	-0.428134	1.21149e-06	4.41022e-06
AL139246.3	2.49997	1.014	-1.30185	1.17941e-10	7.87915e-10
PRXL2B	35.6306	38.919	0.127359	0.491239	0.531467
MMEL1	1.49892	1.49584	-0.00297321	0.0848297	0.114017
PRDM16-DT	2.28464	0.986056	-1.21222	5.58521e-11	3.90922e-10
PRDM16	5.9656	3.66025	-0.704724	5.11041e-07	1.97935e-06
AL008733.1	2.10314	1.36205	-0.62676	2.51295e-08	1.1989e-07
ARHGEF16	22.1375	27.7838	0.327752	1.64505e-05	4.90638e-05
AL512413.1	2.37197	2.85049	0.265121	0.0818607	0.110503
MEGF6	23.4632	14.9768	-0.647674	1.34811e-06	4.86962e-06
AL513320.1	2.09735	1.631	-0.362813	0.034954	0.0517657
TPRG1L	90.4483	88.9859	-0.0235158	0.378446	0.423404
WRAP73	10.3621	11.9988	0.211574	0.000560197	0.00124838
TP73	2.95881	4.07744	0.46265	1.8688e-05	5.52545e-05
SMIM1	13.0451	11.1692	-0.223976	0.000638252	0.00140572
LRRC47	38.8602	47.984	0.304258	5.66085e-09	2.98397e-08
RN7SL574P	1.87627	1.44702	-0.374777	0.0662791	0.0916055
AL365330.1	7.42289	6.20854	-0.257727	0.015185	0.0245985
CEP104	14.9665	17.8413	0.253481	1.63224e-06	5.82244e-06
DFFB	5.43304	5.82469	0.100421	0.372349	0.417319
C1orf174	16.1897	19.7354	0.285703	2.90055e-10	1.82693e-09
NPHP4	4.04006	4.60442	0.188642	0.0167634	0.0268659
RPL22	151.153	172.216	0.18821	0.000250535	0.000595718
RNF207-AS1	3.0459	2.89814	-0.0717412	0.181432	0.223321
RNF207	6.85356	6.4937	-0.0778138	0.288938	0.335579
ICMT	74.2619	98.4991	0.407488	6.05096e-12	4.88677e-11
LINC00337	1.04065	2.10268	1.01475	1.89635e-12	1.64899e-11
GPR153	19.5789	23.6154	0.270429	0.0991386	0.13084
ACOT7	21.6832	34.9948	0.690567	1.63676e-12	1.44411e-11
HES2	2.33375	3.8288	0.714244	0.0355083	0.0524802
ESPN	11.8521	15.1893	0.357918	0.0482484	0.0690993
TNFRSF25	12.6846	13.0474	0.0406815	0.99492	0.995537
PLEKHG5	9.6733	11.4459	0.242756	0.019456	0.0307426
NOL9	11.6494	14.8266	0.347923	2.95783e-07	1.1836e-06
ZBTB48	16.2705	15.2255	-0.0957715	0.261862	0.30833
KLHL21	20.9078	24.5265	0.230301	0.0024862	0.00480949
PHF13	22.9664	30.9289	0.429433	1.36888e-10	9.03239e-10
THAP3	10.2239	10.4072	0.0256311	0.567106	0.602741
DNAJC11	17.8021	26.7708	0.58861	3.30153e-24	1.32233e-22
CAMTA1-DT	1.53981	1.76613	0.197843	0.805534	0.82383
CAMTA1	9.57315	10.0636	0.0720816	0.394741	0.439033
AL359881.1	3.50467	3.31594	-0.0798603	0.301602	0.348099
VAMP3	124.984	137.199	0.134534	0.0247414	0.0381032
Z98884.2	4.0801	4.27827	0.0684215	0.180741	0.222577
PER3	11.3534	9.86647	-0.202519	0.0988491	0.130516
Z98884.1	1.23261	0.851526	-0.533593	0.00246282	0.00476781
TNFRSF9	3.58564	4.64535	0.373556	0.403842	0.447863
PARK7	217.075	252.902	0.220383	1.1349e-07	4.87332e-07
ERRFI1	229.925	346.253	0.590665	0.00131267	0.00270411
AL034417.2	0.973212	1.22036	0.326483	0.0215348	0.0336793
LINC01714	0.962313	1.40745	0.54851	0.0399955	0.0583922
SLC45A1	2.97119	4.15456	0.483653	0.110808	0.144246
RERE	35.2366	40.3595	0.195833	0.076489	0.104068
AL096855.1	1.10359	0.759413	-0.539246	0.134866	0.171573
ENO1	1388.08	2087.64	0.588784	1.93377e-16	2.83796e-15
MIR6728	1.15022	1.0825	-0.0875397	0.319665	0.366184
HMGN2P17	6.11911	8.6557	0.500329	4.81788e-08	2.19922e-07
SLC2A5	4.33608	5.5437	0.354457	0.0087655	0.0149919
GPR157	14.3785	20.862	0.53697	4.10054e-05	0.000113646
MIR34AHG	1.07314	0.922572	-0.21811	0.205265	0.248874
LNCTAM34A	3.16468	3.31514	0.0670106	0.977425	0.979855
H6PD	45.0138	49.6102	0.14027	0.194721	0.237534
SPSB1	59.2231	59.5342	0.00755826	0.732049	0.755775
SLC25A33	7.62313	10.8718	0.512134	9.29051e-07	3.4587e-06
AL954705.1	1.21735	1.12046	-0.119646	0.610004	0.642182
TMEM201	7.38496	11.5269	0.642342	4.99164e-15	6.15901e-14
PIK3CD	17.3481	15.1089	-0.199377	0.0179626	0.0286172
PIK3CD-AS2	11.2217	10.1557	-0.144003	0.144053	0.18189
CLSTN1	131.82	175.316	0.411389	1.1349e-07	4.87332e-07
CTNNBIP1	53.2802	50.3518	-0.0815542	0.0687218	0.0946759
LZIC	24.2119	32.2867	0.415224	5.42419e-12	4.42286e-11
AL357140.2	1.47474	1.66073	0.171354	0.0167633	0.0268659
NMNAT1	6.10845	7.01394	0.199419	0.00138902	0.00284686
RBP7	9.74279	12.5516	0.365461	0.804988	0.823412
UBE4B	20.4671	26.8944	0.393996	6.66804e-08	2.97115e-07
KIF1B	12.4883	17.1654	0.458935	3.18079e-09	1.73119e-08
PGD	250.376	413.374	0.723352	2.19739e-12	1.88805e-11
CENPS	7.30592	8.34539	0.191913	0.000180766	0.000442268
DFFA	24.8041	32.5868	0.393708	3.29675e-13	3.20868e-12
PEX14	23.6071	27.5911	0.224981	2.34649e-05	6.80848e-05
CASZ1	5.36805	4.84619	-0.147548	0.116789	0.151133
C1orf127	1.3761	1.0981	-0.32558	0.0024746	0.00478861
TARDBP	50.6057	65.4151	0.370324	3.69018e-20	8.5925e-19
SRM	100.117	137.948	0.462432	1.29975e-13	1.33303e-12
EXOSC10	33.9104	45.7487	0.432003	6.43359e-17	1.00133e-15
EXOSC10-AS1	1.86173	2.56095	0.460033	4.37205e-05	0.000120493
MTOR	17.8237	24.9382	0.484563	2.05032e-14	2.34854e-13
UBIAD1	14.6551	18.3124	0.321418	2.33373e-08	1.12033e-07
FBXO2	30.9844	27.9748	-0.147415	0.211024	0.254933
FBXO44	18.5699	17.583	-0.078785	0.201627	0.244965
FBXO6	43.4358	45.5854	0.0696885	0.18918	0.231682
MAD2L2	26.3395	37.2695	0.500767	3.12103e-11	2.27139e-10
AGTRAP	73.7517	90.0852	0.288615	0.00900484	0.0153554
CLCN6	10.2452	10.0826	-0.0230753	0.471853	0.51331
KIAA2013	65.3216	80.9063	0.308691	4.73637e-10	2.87701e-09
PLOD1	101.012	141.892	0.490258	2.0906e-09	1.1639e-08
MFN2	71.5779	90.7809	0.342876	2.58578e-09	1.42439e-08
TNFRSF1B	57.4701	49.7717	-0.207486	0.022561	0.0351232
VPS13D	11.7578	11.5847	-0.0213944	0.992098	0.992993
SNORA59A	3.5064	3.31849	-0.0794659	0.401056	0.445111
DHRS3	99.5782	90.7248	-0.134334	0.00272903	0.00523133
RNU6ATAC18P	3.8804	2.44419	-0.666848	9.97964e-05	0.000255991
MIR6730	1.63805	1.174	-0.480551	0.00257284	0.00496087
PDPN	25.4697	54.8684	1.1072	0.970655	0.973728
PRDM2	15.5575	16.1996	0.0583471	0.495256	0.535552
KAZN	2.50757	2.6528	0.0812255	0.774485	0.795375
TMEM51-AS1	1.27538	1.21545	-0.069439	0.697208	0.72389
TMEM51	39.3431	45.3194	0.20402	0.00768428	0.0132965
EFHD2	139.304	174.592	0.325749	0.00416833	0.00765696
CASP9	11.4321	14.4538	0.338365	0.000316289	0.000738022
DNAJC16	10.8135	13.2049	0.288242	1.12055e-05	3.43385e-05
AGMAT	4.01025	6.31286	0.654601	2.3103e-09	1.28099e-08
CHCHD2P6	4.43612	4.93246	0.153011	0.0152444	0.0246789
DDI2	14.1549	16.9054	0.256182	0.000747162	0.00162283
PLEKHM2	61.2736	69.2962	0.177511	0.00853186	0.0146205
AL450998.2	1.06013	0.861084	-0.300009	0.145417	0.183404
SLC25A34	1.16561	0.940611	-0.309411	0.00572267	0.0101955
FBLIM1	44.872	46.5636	0.0533859	0.375009	0.419929
RPL12P14	1.15618	2.13856	0.887281	0.00483614	0.00874825
UQCRHL	3.09452	3.95449	0.353777	8.26159e-06	2.59719e-05
AL450998.1	7.63787	8.89663	0.220089	0.316471	0.363041
FLJ37453	4.51605	5.43415	0.266994	0.138505	0.175661
SPEN	19.737	24.6041	0.317998	3.02511e-06	1.02746e-05
ZBTB17	19.1747	22.2192	0.212601	0.0017752	0.0035482
HSPB7	4.32638	2.977	-0.539301	3.70596e-05	0.000103518
CLCNKA	1.22104	0.660341	-0.886822	0.00263543	0.00507184
CLCNKB	1.65087	1.53308	-0.10679	0.0304867	0.045814
EPHA2	54.8525	78.6984	0.520778	0.103413	0.135825
AL451042.1	1.40529	1.29958	-0.112824	0.0934636	0.124284
ARHGEF19	35.3053	35.3484	0.00176034	0.978553	0.980764
ANO7L1	4.51868	3.76192	-0.264433	0.00238352	0.00462902
CPLANE2	8.23793	8.92603	0.115736	0.378829	0.423672
MT1XP1	1.34162	1.73961	0.37478	0.0199469	0.0314035
FBXO42	10.6046	12.3617	0.22119	0.000289837	0.000681588
SZRD1	84.1551	106.293	0.336924	1.79375e-12	1.56781e-11
LINC01772	1.31188	1.07326	-0.289636	0.00341821	0.00639896
CROCCP3	1.912	1.44684	-0.402175	0.00230635	0.00449145
NBPF1	3.42817	4.26565	0.315327	0.00384505	0.00711988
CROCCP2	13.127	12.7535	-0.0416471	0.209993	0.253843
MST1P2	6.44565	3.68039	-0.808469	2.70884e-06	9.28393e-06
EIF1AXP1	3.15615	3.74666	0.247438	0.000573555	0.0012759
CROCC	10.0092	8.44347	-0.245419	0.0174541	0.0278772
MST1L	7.24749	2.74832	-1.39893	4.4461e-10	2.71463e-09
BX284668.2	0.953923	1.5043	0.657152	0.0186603	0.0296072
BX284668.3	8.1291	8.62651	0.085681	0.622952	0.654297
MFAP2	32.7556	39.4171	0.267077	0.46491	0.506813
ATP13A2	40.9958	45.0522	0.136123	0.0572234	0.0804848
SDHB	77.7569	98.3767	0.339346	5.84944e-16	8.12738e-15
PADI3	3.73745	7.776	1.05698	0.00112462	0.00235198
RCC2	118.886	194.274	0.708511	2.45503e-22	7.54932e-21
ARHGEF10L	17.7682	18.237	0.0375679	0.595219	0.628561
ACTL8	1.4855	1.52298	0.0359476	1.86014e-07	7.70773e-07
PAX7	6.94695	2.68911	-1.36925	1.91938e-05	5.66555e-05
ALDH4A1	11.9329	12.1071	0.0209081	0.568784	0.60438
IFFO2	14.8032	14.4348	-0.036356	0.264276	0.310863
UBR4	20.5274	27.1676	0.404341	5.90542e-10	3.54226e-09
EMC1-AS1	2.61628	2.70842	0.0499316	0.900912	0.911339
EMC1	22.684	36.2299	0.675501	2.25855e-22	6.9693e-21
MRTO4	47.4161	68.9046	0.539224	1.31099e-22	4.16117e-21
AKR7L	1.88943	1.45196	-0.379957	0.773402	0.794354
AL035413.1	5.33033	6.81651	0.354806	0.0087837	0.0150216
AKR7A2	72.7254	80.1751	0.140694	0.0146027	0.0237681
SLC66A1	23.0197	26.3154	0.193035	0.000610644	0.00135079
CAPZB	221.394	250.385	0.177532	0.00016655	0.000410259
MICOS10	14.8271	16.034	0.112897	0.00733587	0.0127558
NBL1	64.0374	54.3988	-0.235339	0.0170564	0.0273059
AL031727.1	6.43203	5.89229	-0.126445	0.701923	0.728062
TMCO4	27.5564	30.9125	0.165804	0.0151259	0.0245162
RNF186	2.43403	3.55796	0.5477	0.610835	0.642941
PLA2G2A	35.1629	4.90268	-2.84241	2.29539e-05	6.67547e-05
PLA2G5	2.71521	1.958	-0.47168	6.02537e-06	1.93955e-05
PLA2G2D	12.7514	12.3821	-0.0423969	0.145026	0.182976
UBXN10	15.3468	11.3841	-0.430917	0.000829805	0.0017855
CAMK2N1	48.2861	49.5729	0.0379442	0.134408	0.171064
MUL1	47.5443	55.3541	0.219418	0.000108025	0.000275188
CDA	45.2663	90.7686	1.00376	0.0201665	0.0317184
PINK1-AS	3.86979	4.29623	0.150816	0.0575017	0.0807929
DDOST	334.056	428.586	0.359497	5.27515e-13	4.98122e-12
HP1BP3	70.1783	85.8274	0.290414	9.15747e-07	3.41275e-06
EIF4G3	26.5487	35.8573	0.433626	2.5189e-12	2.1518e-11
ECE1	100.505	124.216	0.305577	0.00295226	0.00560955
NBPF2P	2.08546	2.05533	-0.0209925	0.766911	0.788509
NBPF3	3.7183	3.91652	0.0749318	0.287013	0.333801
ALPL	148.955	70.1054	-1.08728	1.46996e-07	6.21431e-07
RAP1GAP	60.6066	41.3436	-0.551812	6.48479e-06	2.0739e-05
USP48	19.6933	22.3008	0.17939	0.00127754	0.00264097
LDLRAD2	1.83945	1.30328	-0.497127	8.27696e-08	3.63241e-07
HSPG2	59.8863	62.0058	0.0501781	0.654801	0.684668
AL590556.1	1.20682	0.928052	-0.378932	0.034165	0.0507155
LINC00339	33.6545	35.4725	0.0759026	0.440642	0.483447
CDC42	241.232	252.858	0.067905	0.0202808	0.0318783
WNT4	6.101	3.6154	-0.75489	0.000780455	0.00168853
ZBTB40	12.282	12.8133	0.0610906	0.633998	0.664993
ZBTB40-IT1	1.33639	1.17023	-0.191541	0.452271	0.494738
C1QA	502.594	453.296	-0.148941	0.266705	0.313325
C1QC	476.741	472.653	-0.0124247	0.886926	0.898574
C1QB	480.329	442.783	-0.117424	0.528479	0.56702
EPHB2	9.05318	14.9317	0.721881	6.70756e-05	0.000178029
KDM1A	46.5406	75.2597	0.693389	1.0827e-24	4.6068e-23
LUZP1	12.2642	16.1191	0.394318	1.0766e-06	3.96225e-06
HTR1D	3.03392	6.60146	1.1216	4.94183e-09	2.62289e-08
LINC01355	3.47911	3.31872	-0.0680908	0.667106	0.69618
HNRNPR	44.8989	69.3207	0.626607	1.74007e-29	1.45633e-27
ZNF436	13.33	16.2774	0.288189	2.60764e-06	8.9648e-06
ZNF436-AS1	2.62122	2.82547	0.108253	0.242243	0.287942
AL109936.2	3.77723	2.59808	-0.539883	5.46693e-06	1.77298e-05
TCEA3	61.7405	59.8075	-0.0458908	0.274396	0.320873
E2F2	3.27694	7.92022	1.27319	1.24427e-24	5.24394e-23
AL021154.1	1.13354	2.10737	0.894605	0.00369458	0.00686418
ELOA-AS1	2.82055	3.33455	0.241516	0.0177576	0.0283187
ELOA	43.4233	49.034	0.175312	0.000502927	0.00113198
PITHD1	62.8037	70.6169	0.169165	0.0012934	0.00267064
LYPLA2	129.527	146.235	0.175034	0.0344089	0.0510338
GALE	63.3614	71.5166	0.174673	0.0471358	0.0677081
HMGCL	26.7014	27.6557	0.0506626	0.415089	0.458959
FUCA1	192.085	162.499	-0.241311	0.00137208	0.00281443
PNRC2	75.7311	83.6518	0.143511	0.00893058	0.0152405
SRSF10	29.7786	36.7216	0.302357	2.98111e-10	1.875e-09
AL591178.1	1.63891	1.25666	-0.383137	0.00178635	0.00356768
IL22RA1	4.55654	6.31603	0.471079	3.08637e-09	1.68135e-08
IFNLR1	6.10597	6.25015	0.0336712	0.698778	0.725351
GRHL3	2.98103	3.87912	0.37992	0.0363841	0.0536761
STPG1	4.46114	5.12266	0.199481	0.0010418	0.00219612
NIPAL3	16.9832	15.8646	-0.0982995	0.132577	0.169012
RCAN3	15.9311	18.6026	0.223657	0.000296249	0.000695191
NCMAP	12.4162	8.7356	-0.507248	0.000191764	0.000466219
SRRM1	33.3431	43.0776	0.369549	5.37047e-12	4.38107e-11
CLIC4	123.673	153.078	0.307732	0.000316289	0.000738022
SYF2	47.0088	51.5678	0.133539	0.00154283	0.00312637
RSRP1	25.6732	20.7242	-0.308949	0.00328082	0.00616779
AL031432.2	1.98472	2.00425	0.0141331	0.378923	0.423751
TMEM50A	134.759	138.141	0.0357585	0.318183	0.364816
RHCE	2.19026	2.29994	0.0704889	0.99492	0.995537
LDLRAP1	26.2417	25.4971	-0.0415305	0.246254	0.292299
AL606491.1	1.08179	0.900204	-0.26509	0.00109516	0.00229779
MAN1C1	6.03306	4.67089	-0.369192	0.000124467	0.000313428
SELENON	122.293	135.81	0.151239	0.0421054	0.0611006
AUNIP	2.64449	7.40285	1.48509	3.3914e-33	6.47028e-31
PAQR7	20.0737	24.9511	0.313801	0.000531541	0.0011914
STMN1	65.1094	131.236	1.01122	3.48173e-17	5.57548e-16
PAFAH2	23.5816	26.2104	0.152477	0.0217773	0.0340136
SLC30A2	0.975871	1.85233	0.924582	0.156065	0.195431
PDIK1L	14.8451	15.6509	0.0762602	0.211799	0.255696
FAM110D	2.92742	2.13213	-0.457334	0.000306115	0.000715789
ZNF593	7.26089	7.52602	0.0517402	0.138505	0.175661
CNKSR1	31.3576	29.69	-0.0788381	0.508319	0.547841
CEP85	11.9264	19.2632	0.691689	1.47755e-18	2.79193e-17
UBXN11	18.4471	16.8145	-0.133689	0.373107	0.417985
CD52	152.323	87.79	-0.795011	1.34107e-08	6.66144e-08
CRYBG2	3.75628	7.10064	0.918644	1.61377e-05	4.81957e-05
ZNF683	5.06641	6.31258	0.317267	0.554239	0.590942
LIN28A	0.136289	3.79172	4.79811	1.40626e-06	5.06625e-06
DHDDS	22.7629	27.387	0.266807	1.55714e-07	6.54235e-07
HMGN2	204.237	304.149	0.574533	4.06474e-13	3.90898e-12
RPS6KA1	51.822	45.8539	-0.176522	0.00245153	0.00474864
AL512408.1	1.65686	2.22726	0.426819	0.00176243	0.00352705
ARID1A	45.4671	60.0657	0.401717	3.57677e-10	2.2151e-09
PIGV	18.3365	19.9516	0.121786	0.0035689	0.00664948
ZDHHC18	32.2544	40.6918	0.335244	4.92088e-09	2.61489e-08
SFN	412.721	548.456	0.41021	0.000465767	0.00105369
GPN2	18.2131	20.0352	0.137562	0.00662444	0.011642
GPATCH3	19.9808	22.9095	0.197332	5.55409e-05	0.000149971
NUDC	121.102	155.35	0.359299	9.03197e-12	7.11925e-11
NR0B2	15.2492	9.41998	-0.694938	1.73302e-07	7.21644e-07
KDF1	37.5455	44.4988	0.245125	3.61589e-06	1.20936e-05
CHCHD3P3	1.01316	1.58636	0.646848	2.96052e-14	3.33304e-13
NPM1P39	1.45922	1.9723	0.434687	6.31397e-06	2.02474e-05
WDTC1	49.7437	49.6725	-0.00206759	0.525706	0.564454
FO393419.3	1.49153	0.894792	-0.73717	2.49197e-08	1.1905e-07
TMEM222	28.7527	30.522	0.0861519	0.239971	0.285625
ACTG1P20	3.04875	3.73919	0.29451	0.00034686	0.00080344
SYTL1	29.2296	23.9636	-0.286586	0.000427745	0.000975135
MAP3K6	35.4813	31.3844	-0.177013	0.0338701	0.0503273
FCN3	17.0984	9.35321	-0.870332	0.000900115	0.00192141
CD164L2	7.10752	5.21933	-0.445483	2.96322e-06	1.00779e-05
GPR3	2.3732	3.11372	0.391804	0.0010418	0.00219612
WASF2	81.0524	107.115	0.402236	4.61649e-09	2.46273e-08
BX293535.1	1.82464	1.42679	-0.354844	0.0341526	0.050713
FGR	21.5592	15.699	-0.457628	0.000439304	0.000998407
AL031729.1	4.42721	4.4136	-0.00444362	0.966143	0.96986
IFI6	869.336	1053.17	0.276755	0.135887	0.17276
FAM76A	11.3107	11.0783	-0.0299441	0.428992	0.47233
STX12	53.251	52.6769	-0.0156371	0.748075	0.77102
AL020997.3	1.34058	0.916545	-0.548582	0.000149651	0.000372092
PPP1R8	45.7753	58.259	0.347912	5.31008e-15	6.52471e-14
THEMIS2	33.5732	30.8936	-0.120001	0.133124	0.169636
RPA2	76.2387	90.9933	0.255237	0.000158263	0.00039153
SMPDL3B	87.3113	68.4261	-0.351622	0.0339296	0.0504072
XKR8	16.8003	16.3125	-0.0425052	0.303992	0.350492
EYA3	13.3103	16.498	0.30975	9.16273e-08	3.99347e-07
SPCS2P4	5.26949	6.29047	0.255504	0.000248467	0.000591514
DNAJC8	93.8152	113.226	0.271313	2.47624e-09	1.36829e-08
ATP5IF1	104.971	103.305	-0.0230758	0.790786	0.810005
AL353622.1	3.9212	2.77931	-0.496569	0.000542836	0.00121442
SESN2	21.979	23.8132	0.115637	0.202628	0.246063
MED18	24.7574	28.7917	0.217792	0.000160981	0.00039759
PHACTR4	24.3869	31.4803	0.368344	8.70195e-11	5.92474e-10
RCC1	48.4374	77.1177	0.670942	1.25657e-21	3.50005e-20
SNORA73B	270.788	10.9836	-4.62374	0.109704	0.143071
AL513497.1	1.4988	1.86752	0.317317	0.00370045	0.00687365
TRNAU1AP	19.6947	19.6505	-0.00323524	0.689375	0.71668
SNHG12	16.5034	15.5125	-0.0893362	0.0383227	0.0562183
SNORD99	21.8244	19.0315	-0.197556	0.0407644	0.0594073
TAF12	31.1617	37.4771	0.266232	7.28908e-07	2.75522e-06
RAB42	10.7575	15.1455	0.493551	0.000923194	0.001965
GMEB1	8.46935	10.8063	0.351546	5.10373e-11	3.59205e-10
YTHDF2	72.5146	86.5849	0.255843	5.03353e-08	2.29235e-07
EPB41	24.9356	29.2639	0.230914	0.00251543	0.00486127
TMEM200B	5.93609	8.14066	0.455633	0.0117623	0.0195466
SRSF4	82.6578	94.2845	0.189869	0.000509607	0.00114571
AL357500.2	6.64912	4.86275	-0.45139	0.0845658	0.113731
MECR	14.7679	16.9846	0.201761	0.000297872	0.000698539
PTPRU	42.6821	39.7794	-0.101607	0.111284	0.144791
MATN1-AS1	1.48028	1.43694	-0.042864	0.479732	0.520924
LAPTM5	304.756	274.781	-0.149375	0.0874183	0.117088
MIR4420	1.63574	1.09342	-0.581095	0.0140635	0.0229865
SDC3	54.4117	62.4136	0.197943	0.166651	0.207239
PUM1	51.6276	63.6669	0.3024	3.32056e-09	1.80063e-08
NKAIN1	0.777996	2.91307	1.9047	3.50773e-12	2.94268e-11
SNRNP40	29.8416	42.1153	0.497022	6.48246e-18	1.13992e-16
AC114495.2	2.43097	2.47622	0.026608	0.602099	0.634725
ZCCHC17	55.2491	63.8199	0.208055	4.27996e-06	1.4144e-05
FABP3	67.031	44.8146	-0.580859	8.57586e-05	0.000223012
SERINC2	181.763	182.019	0.00203401	0.927848	0.935121
AC114488.1	1.51233	1.95228	0.36839	0.00134985	0.00277203
TINAGL1	30.1601	31.3245	0.0546488	0.178219	0.219837
PEF1	103.936	110.19	0.0843023	0.139829	0.177226
COL16A1	20.055	16.3195	-0.297366	0.0199398	0.0313951
ADGRB2	2.75791	4.3744	0.665512	0.000417585	0.000954426
SPOCD1	4.2644	4.95395	0.216235	0.0140126	0.0229063
AL136115.2	1.30389	0.762908	-0.773246	0.206389	0.250099
PTP4A2	112.793	133.011	0.237871	0.000297059	0.000696909
KHDRBS1	135.973	194.89	0.519344	1.31765e-31	1.6349e-29
TMEM39B	17.7232	21.0041	0.245035	7.96687e-06	2.50943e-05
KPNA6	38.3029	50.764	0.406354	6.49251e-13	6.05979e-12
TXLNA	62.6541	74.5636	0.251063	7.28908e-07	2.75522e-06
CCDC28B	6.32172	6.81542	0.108485	0.393956	0.438214
IQCC	6.74606	8.42388	0.320439	0.000563141	0.00125462
DCDC2B	1.92753	0.745475	-1.37052	0.000462049	0.0010456
TMEM234	11.1799	11.5688	0.049333	0.470112	0.511604
EIF3I	345.527	425.049	0.29883	5.53321e-12	4.50761e-11
MTMR9LP	7.1599	6.11224	-0.228238	0.0102703	0.0172857
FAM167B	14.8657	13.7564	-0.111883	0.0317305	0.047474
LCK	15.5515	13.6624	-0.186839	0.274396	0.320873
HDAC1	99.7962	133.372	0.418404	4.80334e-13	4.56485e-12
MARCKSL1	362.678	519.501	0.518438	1.07907e-07	4.65498e-07
FAM229A	3.16045	2.26613	-0.4799	4.67474e-05	0.000128
BSDC1	47.3375	51.368	0.117889	0.0146027	0.0237681
ZBTB8A	3.80758	4.06046	0.0927724	0.707176	0.732568
ZBTB8OS	18.6072	20.35	0.129166	0.0107623	0.0180402
RBBP4	56.4258	74.5854	0.402538	7.35439e-10	4.35253e-09
SYNC	2.17877	1.90919	-0.190557	0.0840654	0.113092
KIAA1522	116.442	138.996	0.255431	0.000331245	0.000770286
YARS1	44.2461	58.0268	0.391168	6.47187e-14	6.9552e-13
S100PBP	9.87589	11.2133	0.183233	0.00453614	0.0082557
TMEM54	148.141	150.184	0.0197569	0.303327	0.349839
RNF19B	73.2951	77.7006	0.0842092	0.35259	0.398117
AL031602.1	1.89292	1.38999	-0.445533	0.00100614	0.00212776
AL355864.1	1.60714	1.00833	-0.672527	0.0019334	0.0038316
AL355864.2	1.39314	0.665617	-1.06558	2.29792e-05	6.68175e-05
AK2	81.4415	87.8705	0.109615	0.117782	0.15223
AZIN2	4.69246	3.43646	-0.449423	2.90757e-06	9.90763e-06
AL662907.1	1.28091	1.22015	-0.0701166	0.173477	0.214765
TRIM62	8.15757	9.34585	0.196187	0.00887525	0.0151665
ZNF362	38.4532	40.7292	0.0829585	0.797879	0.816799
AL513327.2	1.12357	0.985433	-0.189257	0.78468	0.804355
AL513327.1	3.0885	2.21297	-0.480924	0.0234555	0.0363437
PHC2	101.941	114.068	0.162157	0.0268089	0.0408968
RN7SKP16	3.53457	2.51938	-0.488466	0.142104	0.17981
ZSCAN20	1.83797	2.45779	0.41925	1.96393e-10	1.26713e-09
SMIM12	12.1386	14.6066	0.267011	1.56603e-10	1.02117e-09
GJB5	6.05055	7.87284	0.379819	0.0800765	0.1084
GJB3	13.5312	28.0304	1.0507	0.000119543	0.000302101
GJA4	17.3759	13.0412	-0.414005	4.59028e-05	0.00012592
GPR199P	3.25739	2.66965	-0.287065	0.00575999	0.0102517
TMEM35B	22.0323	21.3803	-0.0433334	0.714026	0.738715
ZMYM1	8.06865	10.7584	0.415058	1.44733e-10	9.49704e-10
SFPQ	108.253	144.161	0.413265	2.88589e-15	3.69973e-14
ZMYM4	26.7055	35.2371	0.399959	1.16827e-12	1.05115e-11
KIAA0319L	49.7428	45.472	-0.129508	0.0745118	0.101697
NCDN	25.2567	28.2743	0.162828	0.0172874	0.0276408
TFAP2E-AS1	1.87146	1.28901	-0.537907	8.76926e-07	3.27771e-06
TFAP2E	4.40444	3.09283	-0.510034	0.013417	0.0220485
PSMB2	76.0403	112.395	0.563738	2.66531e-23	9.25452e-22
C1orf216	14.0072	18.0759	0.367897	5.07373e-08	2.30651e-07
CLSPN	3.1477	10.0499	1.67481	1.12091e-33	2.72441e-31
AGO4	15.8903	15.8945	0.000378524	0.985889	0.987169
AGO1	10.8526	14.2495	0.39288	7.83327e-09	4.02623e-08
AGO3	3.86889	4.27705	0.144696	0.0103755	0.0174495
TEKT2	7.04339	5.27454	-0.417224	0.132941	0.169428
ADPRS	77.4216	88.2204	0.188376	0.00297959	0.0056524
COL8A2	21.3659	20.1478	-0.0846829	0.0941691	0.125119
TRAPPC3	53.9413	59.4569	0.140455	0.00125875	0.00260577
MAP7D1	63.5524	74.8539	0.236131	0.00129022	0.00266562
THRAP3	98.491	127.699	0.374685	3.26381e-16	4.66638e-15
SH3D21	7.5622	7.80468	0.0455337	0.441481	0.484158
STK40	43.7327	48.417	0.146804	0.060929	0.0850294
LSM10	52.5584	55.2963	0.0732616	0.0867652	0.11631
OSCP1	11.6623	10.064	-0.212648	0.0701335	0.0963439
SNORA63C	2.06602	0.524362	-1.97822	0.164547	0.204939
MRPS15	71.091	86.7067	0.286476	2.24116e-09	1.24421e-08
CSF3R	26.2832	16.5808	-0.664629	7.64386e-05	0.000200986
MEAF6	63.4787	69.6617	0.134093	0.0432634	0.0626222
MIR5581	5.69131	5.02558	-0.179471	0.0580405	0.0814596
SNIP1	12.3472	14.579	0.239717	4.49565e-06	1.47907e-05
DNALI1	22.3467	19.1059	-0.226047	0.00582268	0.0103467
GNL2	34.6943	47.9086	0.465586	2.52555e-17	4.11108e-16
C1orf109	11.1388	15.7749	0.50203	2.44783e-16	3.55708e-15
CDCA8	19.034	50.2465	1.40045	2.57895e-33	5.14139e-31
MANEAL	19.8233	26.3373	0.409909	0.0150082	0.0243522
YRDC	35.0739	47.4686	0.436575	2.36549e-15	3.06581e-14
C1orf122	49.0087	59.8534	0.288397	2.05811e-06	7.21109e-06
MTF1	9.33603	11.7429	0.330907	3.82834e-07	1.50947e-06
INPP5B	10.132	9.7192	-0.0600058	0.0387875	0.0568156
RNU6-584P	1.26298	0.978357	-0.3684	0.0276202	0.042008
SF3A3	49.4896	68.4987	0.46895	1.90917e-17	3.16287e-16
RNU6-510P	3.37404	3.84905	0.190024	0.105598	0.138356
FHL3	35.5371	39.6062	0.156402	0.0157265	0.025376
UTP11	27.8101	38.1463	0.455933	6.92273e-22	1.98754e-20
RRAGC	15.2101	17.8377	0.229904	0.000754875	0.00163798
AL139260.1	1.76184	2.13208	0.275179	0.208198	0.251947
MYCBP	29.0661	34.0853	0.229813	2.14157e-05	6.25995e-05
RHBDL2	11.7796	14.5466	0.304394	0.0875494	0.117219
AKIRIN1	76.7643	104.326	0.442591	1.44586e-13	1.47014e-12
NDUFS5	616.72	718.5	0.220373	0.00203935	0.00401958
MACF1	22.6911	22.3159	-0.0240516	0.98081	0.982804
BMP8A	2.62113	3.63129	0.470296	0.0267118	0.0407662
PPIEL	2.44284	2.02159	-0.273064	0.0102076	0.0171948
PABPC4	81.5184	96.7364	0.246933	6.06581e-06	1.95115e-05
PABPC4-AS1	1.70522	1.19397	-0.514186	0.445658	0.488376
SNORA55	5.30133	4.30039	-0.301887	0.428745	0.472205
HEYL	18.807	16.7181	-0.169858	0.0255699	0.0392123
HPCAL4	2.08157	1.44979	-0.521821	0.0175544	0.0280299
PPIE	17.692	20.8522	0.237103	1.07274e-06	3.94889e-06
BMP8B	5.23134	6.88989	0.397302	0.000406561	0.000930789
TRIT1	26.0946	35.355	0.438165	1.94526e-11	1.45694e-10
MFSD2A	41.1523	24.632	-0.740437	2.89315e-09	1.58338e-08
AL663070.1	5.57202	2.72478	-1.03206	3.69276e-08	1.7206e-07
CAP1	315.303	352.423	0.16057	0.00229012	0.00446278
PPT1	203.252	233.502	0.200165	0.00130944	0.00269842
RLF	13.4774	17.3363	0.363247	2.27137e-07	9.27311e-07
AL050341.2	10.8008	12.7222	0.236208	0.411856	0.455811
ZMPSTE24	72.0985	93.2624	0.371326	1.69801e-11	1.28531e-10
COL9A2	26.3456	21.1345	-0.317958	0.000178236	0.00043662
SMAP2	66.9466	60.5243	-0.145496	0.04182	0.060756
ZFP69B	2.90981	4.91116	0.755138	1.16817e-13	1.20785e-12
AL031985.3	4.02552	5.66727	0.493479	4.20104e-07	1.64655e-06
ZFP69	5.19416	6.18796	0.252574	0.000186975	0.000455701
AL603839.3	2.22158	2.38386	0.10171	0.409041	0.453006
EXO5	7.97876	10.0701	0.335837	1.36545e-05	4.1301e-05
AL603839.2	1.44811	1.72463	0.252115	0.0413246	0.0601297
ZNF684	3.32955	3.51193	0.0769381	0.555661	0.592103
NFYC-AS1	2.57583	2.4644	-0.0638028	0.375771	0.420676
NFYC	26.5836	31.526	0.246005	2.87566e-05	8.21359e-05
CITED4	15.2969	28.0777	0.876182	0.0610266	0.0851388
CTPS1	17.3637	36.6058	1.076	1.82698e-30	1.81096e-28
SCMH1	27.6947	31.2491	0.174206	0.0352615	0.0521674
FOXO6	6.29456	8.74701	0.474685	0.0511268	0.0727344
FOXO6-AS1	1.71542	1.26547	-0.438892	0.345083	0.390759
EDN2	12.9089	17.5208	0.440707	0.0974832	0.128924
HIVEP3	3.57543	4.04422	0.177744	0.439385	0.482277
FOXJ3	30.3758	38.7197	0.350145	2.46553e-09	1.3628e-08
AC096540.1	1.10423	1.36365	0.304436	0.069479	0.0955336
ZMYND12	5.62943	4.11185	-0.4532	1.89271e-05	5.59333e-05
PPCS	75.7805	86.3385	0.188177	7.03472e-05	0.000186155
CCDC30	1.07768	0.896161	-0.266098	0.079717	0.107971
TMSB4XP1	7.60321	5.45514	-0.478993	0.00676729	0.0118578
PPIH	48.5505	65.4409	0.430707	6.8305e-14	7.31845e-13
YBX1	521.103	767.209	0.558051	3.57021e-22	1.06644e-20
P3H1	19.6006	24.269	0.308218	5.86616e-06	1.89036e-05
C1orf50	12.0156	13.4033	0.157687	0.0826785	0.111446
AC098484.1	4.91106	5.57211	0.18219	0.153811	0.192826
SVBP	38.5418	42.4373	0.138908	0.0448996	0.0647844
AL512353.1	1.92494	2.16535	0.169784	0.0212151	0.0332204
ZNF691	18.123	19.2828	0.0894884	0.431473	0.474797
SLC2A1	85.2933	228.235	1.42002	6.65404e-24	2.52811e-22
FAM183A	13.9874	7.39012	-0.920455	0.0152737	0.0247219
EBNA1BP2	48.3076	71.4045	0.563766	3.25401e-24	1.30624e-22
CFAP57	3.1889	1.54916	-1.04157	0.000114472	0.000290401
TMEM125	152.933	97.6922	-0.64658	4.3664e-10	2.66964e-09
C1orf210	52.661	46.1597	-0.190103	0.0716802	0.0982634
TIE1	12.8737	11.9629	-0.105856	0.011072	0.0185138
AL139289.1	4.07535	5.46367	0.422946	0.000344988	0.000800147
CDC20	40.3549	108.684	1.42932	1.02632e-32	1.78529e-30
ELOVL1	129.917	139.33	0.100911	0.0962739	0.127543
MED8	52.7241	62.781	0.251866	2.38171e-08	1.1412e-07
MED8-AS1	2.91063	2.77758	-0.0675041	0.692504	0.719554
SZT2	9.30721	9.16517	-0.0221881	0.48857	0.528999
HYI	13.7387	12.1632	-0.175727	0.127906	0.163787
HYI-AS1	1.2203	1.24382	0.0275431	0.654799	0.684668
PTPRF	131.85	184.14	0.481909	5.32531e-10	3.21384e-09
KDM4A	30.928	38.8453	0.328828	3.8827e-08	1.80059e-07
KDM4A-AS1	1.70392	2.01133	0.239293	0.0161906	0.0260515
ST3GAL3	9.68949	10.495	0.115212	0.567106	0.602741
ARTN	2.24411	6.24793	1.47723	4.59285e-08	2.10354e-07
AL357079.1	2.09798	2.50301	0.254661	0.0327276	0.048793
IPO13	23.6473	28.427	0.265585	3.66566e-06	1.22439e-05
DPH2	27.2181	41.7247	0.616335	6.41838e-22	1.85475e-20
ATP6V0B	119.704	127.977	0.0964178	0.0824284	0.11116
B4GALT2	50.3217	66.3255	0.398384	1.60187e-09	9.03722e-09
SLC6A9	11.21	13.5972	0.278524	0.0373427	0.0549214
DMAP1	20.259	21.8822	0.111196	0.14059	0.178063
ERI3	55.7407	74.0006	0.408805	1.61665e-13	1.63723e-12
RNF220	19.925	23.5403	0.240557	4.59285e-08	2.10354e-07
ARMH1	3.66422	3.17024	-0.208915	0.0268576	0.0409605
RNU5F-1	3.21254	1.15222	-1.4793	0.0744622	0.101653
KIF2C	14.6628	42.6783	1.54135	1.69412e-35	9.10874e-33
AL592166.1	1.1162	1.4795	0.40652	3.48765e-07	1.38221e-06
RPS8	1150.32	1159.73	0.0117467	0.31171	0.358204
BEST4	2.27867	2.00808	-0.182378	0.632487	0.663604
PLK3	20.0484	18.5736	-0.110233	0.0743968	0.101572
TCTEX1D4	2.40519	1.14111	-1.07571	0.00100577	0.00212723
BTBD19	5.24465	4.79115	-0.130474	0.183989	0.226121
PTCH2	1.07338	0.803263	-0.418218	0.00206864	0.00407053
EIF2B3	19.0408	25.0051	0.393131	3.58372e-14	3.98408e-13
HECTD3	36.061	40.2767	0.159504	0.0133905	0.022009
UROD	60.3004	64.2428	0.0913678	0.204136	0.247606
LINC01144	1.69031	2.20353	0.382532	0.109391	0.142725
HPDL	2.83322	7.97145	1.4924	4.59546e-17	7.24775e-16
MUTYH	9.94174	12.7028	0.353578	0.000129954	0.000326227
TOE1	11.6703	15.7874	0.435923	1.04953e-10	7.04835e-10
CCDC163	3.54052	4.22638	0.255464	0.00156931	0.00317422
MMACHC	5.80232	8.22385	0.503184	6.16914e-17	9.61855e-16
PRDX1	670.66	1042.17	0.635931	1.79654e-14	2.06853e-13
AKR1A1	131.339	145.963	0.152305	0.0906083	0.120841
AL355480.1	0.957765	1.41451	0.562555	0.0612879	0.085463
NASP	36.135	58.3566	0.6915	3.25436e-18	5.9162e-17
CCDC17	7.26615	2.88548	-1.33238	0.000528752	0.00118605
GPBP1L1	56.723	63.7545	0.168594	0.000988276	0.00209348
RPS15AP10	2.20319	1.83631	-0.262783	0.383058	0.427594
AL604028.2	1.42544	1.5354	0.107208	0.0277467	0.0421789
TMEM69	32.6165	45.92	0.493518	4.31406e-19	8.80832e-18
IPP	10.8673	13.8451	0.349383	1.11176e-09	6.40245e-09
AL604028.1	9.21092	9.79125	0.088147	0.749148	0.77199
MAST2	23.5092	32.0225	0.445859	8.37716e-09	4.28593e-08
PIK3R3	13.8423	18.4643	0.415655	0.167956	0.208672
AL358075.2	1.74961	1.98861	0.184729	0.626849	0.658079
TSPAN1	185.9	148.206	-0.326922	0.359967	0.405414
POMGNT1	39.9343	45.6397	0.192661	0.000730075	0.00158883
LURAP1	1.38947	1.10093	-0.335818	0.00455629	0.00828982
RAD54L	4.56793	13.1076	1.52079	1.42638e-33	3.24466e-31
LRRC41	37.4222	43.4521	0.21553	3.69459e-05	0.000103217
UQCRH	209.54	282.045	0.428698	4.5594e-13	4.33766e-12
NSUN4	10.6917	12.4621	0.221047	7.09453e-06	2.25306e-05
FAAH	29.9511	24.0575	-0.316125	9.44733e-05	0.000243569
FAAHP1	1.12554	1.1337	0.0104184	0.417319	0.461109
DMBX1	1.93547	2.17908	0.171035	0.275458	0.322051
MKNK1	13.8316	14.4074	0.0588426	0.318526	0.365115
ATPAF1	25.4118	30.6866	0.272109	2.78479e-06	9.513e-06
EFCAB14	86.5159	85.1906	-0.0222709	0.497047	0.537128
CYP4B1	115.395	44.2492	-1.38286	2.34436e-10	1.49411e-09
CYP4Z2P	1.75593	0.568695	-1.6265	3.6309e-10	2.24549e-09
CYP4X1	18.8868	18.446	-0.0340717	1.21537e-05	3.70457e-05
CYP4A22-AS1	1.06652	1.53603	0.526296	4.01867e-06	1.33492e-05
LINC00853	3.52303	4.239	0.266907	0.719311	0.743576
PDZK1IP1	179.308	171.672	-0.0627848	0.0804492	0.108797
TAL1	1.57614	1.1661	-0.434712	3.92448e-06	1.30593e-05
STIL	4.50219	10.5412	1.22734	1.62169e-32	2.59223e-30
CMPK1	163.479	178.353	0.125629	0.00948156	0.0160772
FOXD2-AS1	5.56831	7.19182	0.369116	0.000911587	0.00194402
FOXD2	1.67672	2.06365	0.299557	0.00842592	0.0144557
TRABD2B	1.41667	0.972115	-0.543304	1.84625e-06	6.5229e-06
SLC5A9	1.85992	0.924336	-1.00875	2.33043e-09	1.29135e-08
SPATA6	6.62475	5.79725	-0.192498	0.0133111	0.0218847
BEND5	5.22494	4.6367	-0.172317	0.0015962	0.00322457
FAF1	19.5483	26.8624	0.458545	1.80725e-17	2.99962e-16
CDKN2C	12.2374	21.0393	0.781796	8.68032e-06	2.71392e-05
RNF11	90.9989	103.05	0.179423	0.00133549	0.0027454
TTC39A	15.7052	14.8116	-0.0845123	0.702973	0.72898
TTC39A-AS1	1.66426	1.51415	-0.136373	0.0384545	0.0563751
EPS15	31.8381	33.7322	0.0833736	0.0578744	0.0812394
OSBPL9	34.7258	40.5149	0.222445	2.75607e-06	9.42942e-06
NRDC	60.971	87.4692	0.520651	4.92722e-20	1.13243e-18
AL050343.2	1.11985	1.01175	-0.146453	0.272227	0.31882
RAB3B	1.34195	5.62883	2.06851	7.04102e-11	4.86104e-10
TXNDC12	79.2802	93.228	0.233802	8.39898e-06	2.63711e-05
KTI12	18.103	22.4224	0.30871	9.52782e-07	3.53813e-06
BTF3L4	27.9732	36.2816	0.375196	1.51604e-10	9.90761e-10
ZFYVE9	10.1349	13.5893	0.423138	4.53477e-05	0.000124571
AL139156.2	1.75782	2.10272	0.258473	0.0819297	0.11058
CC2D1B	25.2483	26.177	0.0521164	0.209993	0.253843
AL513218.1	2.57204	1.85187	-0.473926	0.000620191	0.00137069
ORC1	5.22754	15.5971	1.57707	1.23138e-35	7.53393e-33
PRPF38A	24.3892	31.8263	0.38398	1.50091e-12	1.33153e-11
TUT4	6.53585	8.41349	0.364329	1.73344e-07	7.21644e-07
GPX7	24.1519	29.3176	0.279634	0.0654495	0.090611
SHISAL2A	1.32389	1.05939	-0.321556	0.000176236	0.000432558
COA7	16.2378	26.0521	0.682041	1.77273e-25	8.16973e-24
ZYG11B	15.6305	17.4027	0.154948	0.000737624	0.00160368
ZYG11A	1.9856	3.72712	0.908486	7.10573e-07	2.69338e-06
ECHDC2	17.9417	13.4382	-0.416979	3.27595e-05	9.26593e-05
AC099677.1	10.4052	7.09633	-0.552164	0.00540819	0.00968876
SCP2	56.5925	54.4821	-0.0548286	0.129329	0.165347
RRAS2P1	2.11714	1.77549	-0.253898	0.890382	0.901509
PODN	32.1221	22.1053	-0.539173	2.01536e-06	7.07109e-06
SLC1A7	22.2237	13.928	-0.674106	8.02152e-08	3.53166e-07
AL445183.2	1.53918	0.640385	-1.26515	2.5173e-10	1.59916e-09
CPT2	26.1806	29.6711	0.18056	0.00188494	0.00374477
MAGOH	54.6665	74.8757	0.45384	2.75748e-13	2.71359e-12
AL606760.1	1.43313	1.97636	0.463675	0.000412039	0.000942478
LRP8	4.79867	10.9002	1.18364	1.38015e-16	2.06825e-15
NDC1	18.4541	36.4456	0.981802	4.51219e-35	1.81954e-32
YIPF1	61.6108	67.9221	0.140699	0.0432634	0.0626222
DIO1	3.05921	3.01412	-0.0214209	0.0103755	0.0174495
HSPB11	18.5641	22.4598	0.27483	5.89819e-05	0.000158395
LRRC42	39.5352	59.2471	0.583607	1.04041e-20	2.58542e-19
TMEM59	125.868	110.795	-0.184014	0.00150572	0.00305676
AL353898.3	1.15546	0.922283	-0.325191	0.001303	0.00268734
TCEANC2	3.13211	3.72624	0.250585	6.70756e-05	0.000178029
CYB5RL	1.86671	2.42191	0.375647	0.00010402	0.000265902
MRPL37	72.4242	110.614	0.610996	1.25861e-31	1.57265e-29
SSBP3	32.6176	38.0159	0.220951	0.192056	0.234768
ACOT11	2.82295	3.31609	0.232282	0.00760382	0.013174
TTC4	2.46167	3.41272	0.471283	3.26381e-16	4.66638e-15
PARS2	8.93118	11.3968	0.351711	3.29214e-09	1.78631e-08
TTC22	9.98145	12.3534	0.307593	0.00676732	0.0118578
DHCR24	492.016	454.099	-0.115697	0.232139	0.277382
AC096536.2	1.77656	2.24303	0.336357	0.00232816	0.00452995
DHCR24-DT	1.30422	1.62277	0.315273	0.00130944	0.00269842
TMEM61	8.67922	8.57573	-0.0173052	0.883574	0.895485
PCSK9	7.45706	15.1938	1.02681	0.363318	0.408643
USP24	19.1905	23.1614	0.271333	7.94058e-06	2.50159e-05
LINC01767	2.14619	1.55379	-0.465988	0.00134366	0.00276093
PLPP3	40.2363	39.2417	-0.0361099	0.551163	0.588157
PRKAA2	4.29704	6.37213	0.568432	3.3472e-07	1.32951e-06
FYB2	2.3941	1.28558	-0.897063	4.06441e-08	1.87701e-07
C8A	2.18928	0.746822	-1.55162	0.0598725	0.0836997
C8B	3.47181	2.01504	-0.784878	3.65634e-05	0.000102229
RPS26P15	1.0226	1.11987	0.131083	0.649057	0.679262
OMA1	14.71	14.8125	0.0100209	0.966143	0.96986
TACSTD2	443.233	504.914	0.187972	0.0883392	0.11817
AL035411.1	1.66386	1.99891	0.264681	0.00194444	0.00385219
MYSM1	11.2364	11.4472	0.0268074	0.295094	0.341632
JUN	204.971	185.568	-0.143476	0.318869	0.365461
HOOK1	18.147	26.2545	0.532833	1.34993e-10	8.91728e-10
CYP2J2	8.7281	9.51819	0.125019	0.316813	0.363339
C1orf87	1.5662	0.500271	-1.64649	4.14634e-05	0.000114771
LINC01748	1.57411	2.17496	0.466455	0.165754	0.206268
NFIA	10.4626	10.108	-0.0497466	0.127199	0.162952
TM2D1	15.8155	16.8326	0.089913	0.0420339	0.0610018
PATJ	19.8519	22.4071	0.174674	0.00317019	0.00597818
USP1	33.6723	54.9856	0.707492	6.10297e-24	2.33373e-22
DOCK7	8.73282	11.6039	0.410086	1.4042e-11	1.07856e-10
ATG4C	13.1699	15.1982	0.206659	5.35686e-05	0.000144977
FOXD3-AS1	2.5889	5.52533	1.09372	7.67157e-05	0.000201595
ALG6	9.78642	11.9668	0.290188	2.06839e-05	6.06402e-05
ITGB3BP	6.8302	8.93861	0.388122	2.29321e-11	1.70031e-10
EFCAB7	3.31969	3.69717	0.155376	0.0113437	0.0189146
RNU7-123P	1.62427	1.72529	0.0870513	0.675816	0.704483
PGM1	64.625	86.0316	0.412773	1.42295e-09	8.07402e-09
CACHD1	13.1519	9.92929	-0.405513	0.000548566	0.00122569
RAVER2	8.28095	10.0901	0.285079	0.00586059	0.0104089
JAK1	85.9089	96.6839	0.170468	0.0197152	0.0310995
MIR3671	3.66446	2.00405	-0.870681	5.88089e-05	0.000157978
AK4	9.53026	17.8757	0.90741	1.16606e-11	9.0426e-11
DNAJC6	2.80381	5.16237	0.880646	4.6257e-07	1.80224e-06
SGIP1	1.55314	1.44768	-0.101452	0.0502071	0.0715867
TCTEX1D1	1.70592	0.93832	-0.862402	0.00200089	0.00395387
DNAI4	2.99488	2.20619	-0.440943	0.594239	0.627595
MIER1	19.1092	20.1506	0.0765576	0.0229407	0.0356486
SLC35D1	12.1363	13.2742	0.1293	0.0135772	0.0222746
IL12RB2	0.886767	1.74461	0.976278	5.33452e-09	2.81868e-08
SERBP1	94.8873	137.247	0.532485	1.42812e-25	6.66819e-24
GADD45A	58.5183	69.2445	0.242813	0.0429714	0.0622504
GNG12	75.8104	82.4569	0.121245	0.0808173	0.109253
RPS7P4	1.46122	1.46432	0.00304883	0.0612706	0.0854508
DEPDC1	4.19114	12.3881	1.56354	2.37928e-34	6.92059e-32
LRRC40	18.515	25.3136	0.451219	1.18031e-12	1.06144e-11
SRSF11	53.9796	56.5888	0.0681023	0.0770786	0.104789
ANKRD13C	19.1016	21.4215	0.165367	0.00116566	0.00243121
HHLA3	17.3646	20.7126	0.254353	0.00672417	0.0117962
CTH	9.34837	12.5806	0.428413	0.0193093	0.0305406
AL354872.1	1.8871	1.79268	-0.0740502	0.239405	0.285028
PTGER3	1.31279	0.564404	-1.21783	0.000302793	0.000708767
ZRANB2	48.9121	50.6133	0.0493249	0.23408	0.279437
MIR186	14.7326	9.88543	-0.575636	0.000571959	0.00127267
NEGR1	1.30496	1.04199	-0.324664	9.67406e-06	2.99715e-05
FPGT	12.0055	13.3652	0.154791	0.0029117	0.00554137
ERICH3	2.33286	0.749819	-1.63749	0.000699657	0.00152995
AC135803.1	2.27289	1.49989	-0.599673	5.77359e-05	0.000155378
CRYZ	43.9766	43.1359	-0.0278476	0.598164	0.631213
TYW3	12.1187	14.6693	0.275566	7.47697e-07	2.82203e-06
SLC44A5	6.68929	7.78203	0.218293	0.0676518	0.0932888
ACADM	30.3261	36.481	0.266586	2.39868e-05	6.94741e-05
DLSTP1	1.06611	1.00483	-0.085393	0.647158	0.677355
RABGGTB	27.1761	30.1209	0.148428	0.00437783	0.00799628
TPI1P1	6.34253	10.4616	0.72197	9.22381e-09	4.69069e-08
ST6GALNAC5	5.43729	6.01556	0.145812	0.395921	0.440097
PIGK	20.613	24.0493	0.222436	5.76685e-05	0.00015522
AC113935.1	64.3284	66.2501	0.0424665	0.431887	0.475164
ZZZ3	12.8982	16.3478	0.341923	3.3735e-12	2.83678e-11
USP33	26.1251	31.2709	0.259381	5.64785e-08	2.54987e-07
MIGA1	8.72656	10.831	0.311686	5.27944e-08	2.39267e-07
AC138392.1	2.4154	2.62653	0.120898	0.0380593	0.0558688
FUBP1	50.6583	72.3667	0.514527	6.31817e-23	2.07984e-21
DNAJB4	13.8876	21.3287	0.618997	3.40227e-10	2.11441e-09
AC103591.3	2.88324	1.62093	-0.83087	0.0530078	0.0751093
IFI44L	14.6296	16.5317	0.176344	0.310021	0.356587
IFI44	63.0363	71.1875	0.175441	0.295257	0.341799
ADGRL4	15.355	14.6645	-0.0663741	0.197659	0.240622
LINC01781	2.57453	0.88827	-1.53524	1.20737e-10	8.05047e-10
ADGRL2	14.8361	19.4785	0.39277	0.0829293	0.111699
TTLL7	1.57203	3.45065	1.13424	6.20645e-05	0.000165795
NEDD8P1	0.997349	1.10848	0.152411	0.0695085	0.0955668
SAMD13	1.75786	1.7871	0.0238013	0.896433	0.90717
DNASE2B	1.61913	0.606466	-1.41672	2.43389e-10	1.54839e-09
RPF1	47.4891	60.6159	0.3521	1.55545e-12	1.37785e-11
GNG5	260.687	275.605	0.0802855	0.011786	0.0195786
CTBS	14.5029	16.5167	0.187589	0.0039858	0.00735595
SSX2IP	5.83563	11.1357	0.932227	4.90616e-22	1.43884e-20
LPAR3	5.29433	6.01765	0.184751	0.843533	0.858533
MCOLN2	5.31301	4.9924	-0.0897933	0.100011	0.131894
DNAI3	1.73791	0.933432	-0.896736	0.0367012	0.0540811
MCOLN3	2.54888	3.63564	0.512347	0.0289719	0.0438383
AL603750.1	5.83337	4.95432	-0.23564	0.0537072	0.075991
SYDE2	3.13466	3.64273	0.216714	0.0503733	0.071789
C1orf52	15.1958	16.8315	0.147492	0.000531541	0.0011914
BCL10	33.3649	39.8037	0.254571	0.000930224	0.00197878
DDAH1	64.1958	60.9306	-0.0753131	0.161506	0.201576
AL360219.1	1.5344	1.12663	-0.44567	0.0137859	0.0225836
CCN1	249.394	232.94	-0.0984649	0.614971	0.646718
ZNHIT6	13.7351	18.5884	0.436536	4.59681e-11	3.26114e-10
ODF2L	11.2344	11.7719	0.0674199	0.0319561	0.0477712
MIR7856	3.39671	2.42762	-0.484598	0.0435269	0.0629779
CLCA4-AS1	1.36966	1.50856	0.139349	0.0242467	0.037429
SH3GLB1	53.8213	61.2724	0.187059	0.000434645	0.000989341
SELENOF	293.101	316.085	0.108914	0.000118512	0.000299666
HS2ST1	19.6744	28.0084	0.50954	9.24914e-11	6.26843e-10
LMO4	29.3554	29.554	0.00972747	0.832478	0.848596
PKN2	25.4823	35.6924	0.486121	5.5633e-14	6.03359e-13
GTF2B	38.6639	44.015	0.187008	3.2861e-05	9.28871e-05
KYAT3	29.0891	33.2822	0.194271	0.00131591	0.00270923
RBMXL1	11.9443	15.7944	0.403097	4.52721e-10	2.75846e-09
GBP3	35.5563	45.2927	0.349175	0.0484897	0.0694
GBP1	47.0784	73.5398	0.643458	7.71201e-05	0.000202477
PTGES3P1	21.976	30.7516	0.48473	7.09309e-14	7.55873e-13
GBP2	48.8547	61.159	0.324066	0.0253374	0.0389096
GBP4	30.589	38.1771	0.319693	0.0907432	0.121002
GBP5	13.3619	17.5375	0.392325	0.0211359	0.0330992
GBP6	2.70716	4.00604	0.565399	0.320245	0.366706
GBP1P1	6.91454	8.74288	0.338476	0.0657605	0.0909705
LRRC8B	14.412	19.8437	0.461415	1.96393e-10	1.26713e-09
LRRC8D-DT	2.02869	2.33256	0.201366	0.474909	0.516128
LRRC8D	18.4929	25.8257	0.481835	4.671e-12	3.8494e-11
GEMIN8P4	3.4436	6.21834	0.85261	4.91337e-11	3.47046e-10
ZNF326	7.05619	8.82559	0.322804	2.7747e-07	1.11459e-06
LINC02609	2.18422	2.39092	0.130453	0.242813	0.288562
PHKA1P1	0.952135	1.44447	0.601304	1.66151e-12	1.46488e-11
ZNF644	18.8566	22.5576	0.258547	7.5315e-07	2.84201e-06
CDC7	7.47985	17.43	1.22049	3.67445e-31	4.23349e-29
EPHX4	5.09074	7.02649	0.46493	0.000116812	0.000295706
BTBD8	1.07625	1.33097	0.30646	3.94399e-07	1.55266e-06
ACTBP12	3.21245	4.02204	0.324253	0.0618216	0.0861328
GLMN	7.52412	10.6064	0.495341	5.7736e-11	4.02835e-10
RPAP2	3.48628	4.32145	0.309826	1.58829e-08	7.80856e-08
EVI5	9.6206	9.91528	0.0435274	0.379212	0.423914
RPL5	871.883	943.225	0.113467	0.0106104	0.0178057
DIPK1A	15.5228	18.5995	0.260868	0.0135236	0.022199
SNORA66	6.21037	5.57633	-0.155362	0.132028	0.168385
MTF2	13.5665	17.8938	0.39941	2.0097e-10	1.2929e-09
TMED5	36.601	41.6593	0.186757	0.00146944	0.00299165
CCDC18	2.39544	3.56405	0.573225	1.19323e-14	1.4058e-13
CCDC18-AS1	9.67206	9.60023	-0.0107552	0.352224	0.397754
DR1	18.9998	24.0704	0.341276	1.38166e-10	9.09642e-10
FNBP1L	46.9791	57.7282	0.297258	1.45244e-06	5.22202e-06
BCAR3	14.5554	23.2216	0.673915	4.27967e-07	1.67477e-06
BCAR3-AS1	3.73455	4.37007	0.226723	0.64259	0.672931
DNTTIP2	25.6778	37.4863	0.545846	3.53997e-23	1.19866e-21
GCLM	26.8588	51.5305	0.940032	3.84665e-14	4.25771e-13
ARHGAP29	11.1299	12.111	0.121883	0.587888	0.621775
ABCD3	30.1179	31.8134	0.0790128	0.228019	0.273139
SLC44A3-AS1	4.99699	4.62284	-0.112282	0.0484091	0.0693015
SLC44A3	29.0059	26.6766	-0.120773	0.219403	0.263923
CNN3	187.248	203.803	0.122226	0.272536	0.319098
ALG14	3.33797	3.60335	0.110367	0.00686898	0.0120241
TLCD4	6.92778	8.18584	0.240736	0.296074	0.342521
RWDD3	7.37277	8.24985	0.162161	0.00167135	0.00336108
EEF1A1P11	10.3179	8.61222	-0.260692	0.360338	0.405807
RPL7P9	30.3511	32.575	0.10202	0.194721	0.237534
PTBP2	3.58862	4.98354	0.473743	0.00749245	0.0130115
DPYD	31.1886	29.9596	-0.0579986	0.357005	0.402615
DPYD-AS1	2.53567	2.41471	-0.0705128	0.00018769	0.000457255
SEC63P1	2.31046	2.65817	0.202254	0.00147663	0.00300422
SNX7	29.1725	40.2446	0.464187	2.54141e-09	1.40168e-08
AL445433.1	1.29481	1.24723	-0.0540213	0.351645	0.397201
PLPPR4	2.28394	1.40301	-0.703004	3.34761e-05	9.44604e-05
PALMD	4.88932	4.08743	-0.258441	0.000918535	0.00195649
FRRS1	4.13585	6.88194	0.734631	1.79996e-11	1.35555e-10
AGL	13.336	17.1386	0.361926	1.01112e-08	5.12285e-08
AC118553.1	3.40488	3.88625	0.190775	0.0251067	0.0385954
SLC35A3	23.1821	28.3001	0.287795	2.27381e-05	6.61923e-05
MFSD14A	56.8932	68.8842	0.275917	2.40116e-08	1.1499e-07
SASS6	5.12235	9.99069	0.963778	2.74919e-29	2.20719e-27
TRMT13	9.60205	10.808	0.170687	0.0230258	0.0357715
LRRC39	1.73665	1.5142	-0.197751	0.0378627	0.055617
DBT	8.12968	9.79836	0.269341	4.92213e-05	0.000134153
BRI3P1	1.99251	1.81734	-0.13276	0.484135	0.524939
RTCA	32.1466	43.1025	0.423106	7.72646e-16	1.05943e-14
MIR553	1.84278	1.1695	-0.655992	0.474354	0.515683
CDC14A	4.57017	4.93223	0.109993	0.170148	0.21113
VCAM1	21.7268	21.7082	-0.00123414	0.880782	0.89286
EXTL2	8.37763	11.5035	0.45746	1.83348e-05	5.42644e-05
SLC30A7	18.8118	22.5693	0.262721	1.25993e-07	5.38413e-07
DPH5	18.2398	22.7368	0.31794	1.22936e-08	6.15304e-08
AC093157.2	1.06691	1.11469	0.0632055	0.144053	0.18189
AC093157.1	5.01598	5.26778	0.0706637	0.19278	0.235491
AL109741.1	1.5189	1.38016	-0.138188	0.413668	0.457702
S1PR1	25.4254	20.2667	-0.327162	0.00370045	0.00687365
AL109741.2	0.999149	1.07924	0.111245	0.223959	0.26893
RPSAP19	5.2713	5.14055	-0.0362361	0.948107	0.953426
COL11A1	25.9495	39.4674	0.604951	6.48479e-06	2.0739e-05
RNPC3	7.84085	6.55507	-0.2584	0.0682921	0.0941278
AMY2B	3.4882	1.91562	-0.864667	5.49323e-08	2.48259e-07
PRMT6	17.1053	26.5017	0.631646	2.71219e-08	1.28807e-07
NDUFA4P1	2.67824	2.76804	0.0475834	0.0308399	0.0462965
VAV3	4.68934	9.77356	1.0595	0.0107842	0.0180752
SLC25A24	22.2593	29.2813	0.395572	5.15506e-08	2.34169e-07
FAM102B	6.96126	10.4232	0.582383	3.53878e-05	9.92862e-05
HENMT1	10.8115	19.378	0.841863	1.15516e-08	5.80458e-08
PRPF38B	28.2015	32.8115	0.21843	8.96212e-05	0.000231935
STXBP3	20.3119	23.713	0.223354	2.09439e-06	7.3281e-06
GPSM2	7.26725	12.0136	0.725182	2.27055e-19	4.83631e-18
CLCC1	13.8738	15.7462	0.182643	0.000401152	0.000919116
WDR47	10.2932	11.1648	0.117259	0.00826921	0.0142171
BX679664.1	1.73437	1.60062	-0.11578	0.984191	0.985696
TAF13	65.0552	84.1357	0.371055	1.10197e-09	6.34816e-09
TMEM167B-DT	1.29555	1.52974	0.239719	0.00430057	0.00787461
TMEM167B	39.4	42.6215	0.113386	0.0151554	0.0245596
C1orf194	8.19163	4.47525	-0.872182	0.000638144	0.00140572
ELAPOR1	40.3934	36.6366	-0.140837	0.00701659	0.0122559
SARS1	106.499	120.778	0.18152	0.000419823	0.000959047
CELSR2	6.30722	7.93344	0.330942	0.0263264	0.0402472
PSRC1	6.97061	14.8769	1.09371	1.27875e-23	4.70724e-22
MYBPHL	8.75491	4.53121	-0.950194	5.28699e-09	2.79687e-08
SORT1	50.4958	52.1434	0.0463225	0.796786	0.815775
PSMA5	51.2456	69.2083	0.433517	1.10779e-17	1.87553e-16
ATXN7L2	3.28181	3.91947	0.256164	0.0148332	0.0240969
CYB561D1	7.53104	7.94705	0.0775707	0.309011	0.355586
AMIGO1	7.11102	6.56152	-0.116028	0.136631	0.173569
GNAI3	10.5927	14.5954	0.462451	9.2697e-18	1.59064e-16
AMPD2	19.9326	23.7974	0.255674	1.48944e-05	4.47312e-05
GSTM4	8.21704	9.04021	0.137736	0.566148	0.601795
GSTM2	4.73639	3.67315	-0.366771	0.0019398	0.00384343
GSTM1	10.9996	10.6837	-0.0420417	0.683129	0.711312
GSTM5	1.83795	1.01807	-0.852268	6.66537e-10	3.96725e-09
GSTM3	17.4116	21.3368	0.293299	0.036765	0.0541615
CSF1	42.2559	39.7472	-0.088297	0.289582	0.336216
AHCYL1	101.637	115.235	0.181157	0.000112827	0.000286433
STRIP1	12.6303	14.5091	0.200065	4.68896e-05	0.00012835
AL160006.1	4.74309	5.23221	0.141595	0.311034	0.357612
KCNC4	1.35366	1.21358	-0.15759	0.17081	0.211892
RBM15	8.20143	10.7396	0.388987	4.99684e-19	1.00863e-17
SLC16A4	40.3486	35.7768	-0.173493	0.0720153	0.0986769
AL355488.1	4.80478	4.66748	-0.0418261	0.977989	0.980365
LAMTOR5	94.2918	95.1789	0.0135085	0.0264223	0.0403799
AL365361.1	12.3736	7.87928	-0.651127	2.1621e-07	8.85757e-07
KCNA3	6.24595	4.52755	-0.464189	2.33913e-05	6.79154e-05
CD53	109.751	91.0904	-0.268857	0.00460702	0.00837267
AL360270.1	1.22696	1.52095	0.309878	4.54859e-05	0.000124931
LRIF1	15.9281	23.0096	0.53066	9.96418e-13	9.05245e-12
DRAM2	48.0355	48.4802	0.0132972	0.314425	0.360997
CEPT1	9.43079	9.75618	0.0489371	0.261561	0.308037
DENND2D	25.8658	25.892	0.00146417	0.837173	0.852646
CHI3L2	20.4889	10.9589	-0.902747	1.63046e-07	6.82296e-07
CHIAP2	2.15225	0.715182	-1.58946	1.35492e-08	6.72268e-08
CHIA	13.6895	2.74537	-2.318	1.60821e-14	1.85727e-13
PIFO	14.8882	8.09799	-0.878536	1.56914e-07	6.58651e-07
OVGP1	6.7211	4.41954	-0.604802	4.00549e-06	1.33089e-05
AL390195.2	1.29856	1.12791	-0.203264	0.0974117	0.128839
UBE2FP3	2.02804	1.58057	-0.359641	0.0637102	0.0884171
WDR77	30.5352	39.4976	0.371288	1.00157e-10	6.74671e-10
ATP5PB	103.346	125.028	0.274763	8.9876e-12	7.08742e-11
C1orf162	24.4535	18.6119	-0.393821	0.000184364	0.000450079
TMIGD3	6.39007	4.94351	-0.370296	0.00588599	0.0104477
RAP1A	44.8086	44.1304	-0.0220032	0.717724	0.742108
INKA2	2.09429	1.85079	-0.178322	0.0232398	0.0360503
DDX20	8.26154	10.8225	0.389556	6.13265e-13	5.75723e-12
KCND3	3.36057	2.52385	-0.413078	5.81205e-07	2.22969e-06
CTTNBP2NL	17.7516	20.048	0.17551	0.00194909	0.00386054
WNT2B	1.13936	0.779836	-0.546975	5.7929e-05	0.000155827
ST7L	3.55449	4.06479	0.193541	0.000127	0.000319172
CAPZA1	128.412	167.56	0.383898	5.16293e-15	6.3571e-14
MOV10	30.8516	40.5876	0.395695	1.74187e-10	1.13085e-09
AL603832.1	1.06176	1.22033	0.200802	0.120241	0.154956
RHOC	141.231	152.51	0.110852	0.0103967	0.0174835
PPM1J	1.89084	2.3809	0.332479	0.284777	0.33157
SLC16A1	11.3713	33.5542	1.5611	3.73848e-13	3.61088e-12
LRIG2	5.12467	5.39768	0.0748809	0.541985	0.580003
MAGI3	18.9073	16.5658	-0.190737	0.306997	0.353475
AL391058.1	1.07513	1.15775	0.106808	0.00776551	0.0134213
PHTF1	8.30208	9.99289	0.267429	5.37607e-06	1.74703e-05
AL133517.1	2.00077	2.38037	0.250636	0.0014984	0.00304328
RSBN1	11.4491	12.2379	0.0961202	0.140019	0.177416
PTPN22	8.68083	7.71043	-0.171022	0.0210174	0.0329341
AP4B1-AS1	1.35548	1.02878	-0.397877	0.000944433	0.00200708
BCL2L15	11.4289	8.82856	-0.372438	0.0047518	0.00860844
AP4B1	10.8172	10.3282	-0.0667377	0.124748	0.160171
DCLRE1B	9.08934	13.5949	0.580824	1.25235e-17	2.10421e-16
HIPK1	28.6981	32.2302	0.167455	0.00883853	0.0151066
OLFML3	77.522	45.506	-0.76855	7.10575e-07	2.69338e-06
TRIM33	16.4269	21.0248	0.356033	2.12729e-09	1.18358e-08
BCAS2	76.6393	103.532	0.433915	1.11633e-14	1.31784e-13
DENND2C	1.37766	1.48464	0.107888	0.236872	0.282296
AMPD1	1.71418	0.622339	-1.46175	1.01571e-10	6.83156e-10
NRAS	51.6351	77.9371	0.593958	2.04801e-19	4.37805e-18
CSDE1	262.188	331.6	0.338842	1.63018e-09	9.17649e-09
SIKE1	18.5798	24.1314	0.37718	7.0645e-10	4.18935e-09
LINC01765	2.33767	0.885795	-1.40003	2.37469e-06	8.23413e-06
NGF	6.86377	6.43149	-0.0938499	0.0236076	0.0365601
VANGL1	10.2038	16.3829	0.683087	7.1381e-19	1.39792e-17
CASQ2	1.27721	0.822547	-0.63483	1.4889e-06	5.3455e-06
SLC22A15	5.21556	3.66233	-0.510062	2.13129e-06	7.44987e-06
ATP1A1-AS1	3.11701	2.43558	-0.355899	0.0137933	0.0225937
AL390066.1	1.06124	0.846789	-0.32568	0.0255699	0.0392123
CD58	28.8191	26.2667	-0.133787	0.408639	0.45259
IGSF3	27.9494	30.3032	0.116654	0.276264	0.322738
CD2	41.5016	35.0632	-0.243207	0.0234555	0.0363437
FTH1P22	3.11221	2.57884	-0.271215	0.116623	0.150974
PTGFRN	44.617	62.506	0.486401	2.26814e-08	1.09121e-07
CD101	3.43197	2.94052	-0.222969	0.167302	0.207962
TTF2	5.7787	9.36342	0.69629	3.22835e-23	1.1058e-21
TRIM45	4.52123	5.71386	0.33775	0.00183151	0.00364883
MAN1A2	21.0693	25.2474	0.260991	1.11328e-05	3.4157e-05
TENT5C	38.5556	25.004	-0.624785	1.03241e-08	5.21734e-08
PNRC2P1	3.89517	5.39979	0.471217	0.00431706	0.00790318
GDAP2	6.49407	7.18381	0.145626	1.00288e-05	3.09894e-05
WDR3	11.5348	18.7307	0.69941	1.88059e-23	6.68683e-22
SPAG17	2.42522	1.98091	-0.291952	0.00828649	0.0142427
TBX15	9.32618	10.1917	0.128035	0.470112	0.511604
WARS2	13.0685	15.1402	0.212293	6.66002e-06	2.12496e-05
WARS2-AS1	3.57557	4.32824	0.275609	0.00170396	0.00342084
ZNF697	4.72652	7.34842	0.636655	1.72558e-09	9.692e-09
PHGDH	14.8066	32.0169	1.1126	2.29321e-06	7.96562e-06
HMGCS2	8.469	1.93134	-2.13259	9.36728e-06	2.91126e-05
NOTCH2	33.4246	38.3435	0.198074	0.0466656	0.0670978
SEC22B	19.7731	24.721	0.322193	4.83785e-09	2.57385e-08
7SK	567.05	5.55416	-6.67376	0.132759	0.169232
AC244669.1	6.06911	7.12697	0.231803	0.177536	0.219131
NBPF8	3.1279	3.21374	0.0390614	0.583023	0.617513
PDE4DIPP2	2.24298	1.89874	-0.240374	0.0144319	0.0235138
NBPF26	1.39173	1.35507	-0.0385097	0.824208	0.841083
LINC00623	5.71956	6.41741	0.166086	0.232692	0.277912
FCGR1B	1.16503	0.995722	-0.226547	0.0631057	0.0876945
FAM72B	0.826585	2.31045	1.48294	7.43614e-32	1.01492e-29
SRGAP2C	2.30409	2.81674	0.289832	9.05956e-06	2.82006e-05
AL592494.2	1.7341	2.32652	0.423988	0.0704405	0.0967282
EMBP1	1.89028	1.70957	-0.144972	0.252946	0.299022
AC239859.5	2.46174	4.64657	0.916486	2.72372e-06	9.32951e-06
FCGR1CP	2.00248	1.65901	-0.271467	0.0228133	0.035479
IGKV1OR1-1	1.36235	0.363807	-1.90485	5.47085e-05	0.000147881
LINC02802	1.36785	2.47642	0.85634	8.42542e-10	4.93048e-09
RNVU1-15	1.63739	0.950236	-0.785042	0.458277	0.500598
NBPF15	7.87721	8.68223	0.14038	0.338126	0.384132
LINC01145	1.43127	1.73309	0.276051	0.0241132	0.0372619
RNU1-153P	3.09289	2.91512	-0.0854027	0.418931	0.462602
AC241585.2	1.01043	1.08434	0.101856	0.528478	0.56702
AC241585.1	15.0708	18.4625	0.292844	1.19581e-05	3.64747e-05
GPR89A	2.48429	3.23262	0.379871	2.11622e-08	1.02255e-07
RNF115	16.8201	19.3481	0.202008	0.000222382	0.000534216
POLR3C	34.8193	45.7787	0.39479	1.14691e-10	7.67618e-10
NUDT17	8.17775	8.56596	0.0669099	0.228019	0.273139
PIAS3	40.6135	45.834	0.174459	0.0158184	0.0255057
ANKRD35	3.99185	3.18013	-0.32797	0.000226123	0.00054225
ITGA10	2.69685	2.11462	-0.350875	0.000160981	0.00039759
PEX11B	82.1388	81.4133	-0.0127988	0.2144	0.258395
RBM8A	61.2288	82.0842	0.422894	6.95211e-12	5.56388e-11
LIX1L	27.1787	26.1709	-0.0545113	0.0149205	0.024229
ANKRD34A	1.92245	1.87913	-0.0328811	0.115966	0.150178
POLR3GL	50.7324	46.2848	-0.132368	0.00109801	0.00230255
TXNIP	684.377	545.523	-0.327151	5.0428e-05	0.000137021
LINC01719	1.77882	2.53182	0.509258	1.22453e-06	4.45129e-06
SEC22B4P	1.07888	0.952694	-0.179446	0.115461	0.149683
PRKAB2	14.6132	19.4872	0.415247	2.77519e-06	9.48202e-06
PDIA3P1	15.1291	18.2241	0.268524	0.000181787	0.000444583
AC242426.2	2.64072	2.68954	0.0264285	0.445268	0.487979
FMO5	38.0562	21.1825	-0.845259	8.27696e-08	3.63241e-07
CCT8P1	15.432	8.05916	-0.937224	2.66857e-08	1.26871e-07
CHD1L	58.164	77.266	0.409706	1.16481e-06	4.25865e-06
BCL9	25.4986	34.3755	0.430967	4.8429e-06	1.58509e-05
ACP6	7.3751	8.39953	0.187645	0.358854	0.404366
GJA5	27.2082	23.4965	-0.211592	0.010166	0.0171362
GPR89B	2.06837	2.29129	0.147669	0.22422	0.269134
LINC01138	3.17275	4.21237	0.408895	0.000834046	0.00179354
RNVU1-1	1.54914	1.64224	0.0842018	0.931008	0.937773
PDE4DIPP6	1.96571	1.99768	0.0232701	0.0235858	0.0365296
AC245100.6	4.17203	5.00993	0.264043	0.327532	0.373699
PDE4DIP	8.36997	9.81032	0.229079	0.11065	0.144103
NBPF9	3.57058	3.87073	0.116448	0.767992	0.789575
LINC00869	1.69675	2.25585	0.410901	0.0643197	0.089207
RNVU1-30	1.5722	1.33101	-0.240264	0.861646	0.875111
FCGR1A	7.66606	7.42927	-0.0452645	0.708755	0.733861
H2BC19P	1.20335	1.67694	0.478774	9.94103e-05	0.000255037
H2BC20P	8.36021	10.7498	0.362695	0.000171329	0.00042092
H2BC21	43.3795	56.3664	0.377821	0.00143045	0.00292335
BOLA1	34.0196	41.5802	0.289529	0.000215072	0.000518059
SV2A	4.80851	11.3888	1.24395	0.00196778	0.00389278
SF3B4	144.112	195.053	0.436675	2.39256e-15	3.09637e-14
OTUD7B	11.1118	13.4464	0.275128	3.30648e-05	9.34335e-05
VPS45	22.8672	28.4644	0.315877	2.03662e-06	7.14147e-06
ANP32E	95.0425	163.757	0.784912	8.66289e-18	1.49665e-16
APH1A	237.807	286.179	0.267129	9.32406e-07	3.46973e-06
C1orf54	17.8836	15.8129	-0.177542	0.0249692	0.0384106
CIART	8.28479	10.0346	0.276442	0.440222	0.483107
MRPS21	124.99	139.72	0.160727	0.0555775	0.0784059
PRPF3	33.0404	41.2489	0.320124	0.000190155	0.000462624
RPRD2	27.7965	33.5868	0.27299	1.23123e-05	3.74842e-05
TARS2	30.6138	40.7065	0.411077	3.22829e-13	3.1455e-12
ECM1	90.5507	54.8578	-0.723028	0.094587	0.125618
ADAMTSL4-AS2	3.33752	2.64031	-0.338069	0.0127165	0.0209891
MIR4257	1.50877	1.14781	-0.394484	0.0950146	0.126082
ADAMTSL4-AS1	1.16502	0.730713	-0.672983	0.02564	0.0393097
MCL1	393.059	424.723	0.111779	0.146201	0.184262
RN7SL473P	1.92716	0.957975	-1.00842	0.009655	0.0163431
RN7SL600P	2.44658	1.39832	-0.807072	0.126557	0.16227
AL356356.1	6.56459	5.51312	-0.251835	0.127022	0.162762
ENSA	124.627	144.345	0.211908	0.00183591	0.00365595
GOLPH3L	58.1171	60.6814	0.0622927	0.455029	0.497356
HORMAD1	7.66273	10.8101	0.496444	0.602584	0.635131
CTSS	207.265	186.61	-0.151445	0.00911725	0.0155292
ARNT	35.4698	40.7547	0.200374	0.00686898	0.0120241
SETDB1	22.1014	27.8039	0.331147	5.8334e-07	2.23691e-06
CERS2	154.881	166.629	0.105481	0.0221043	0.0344759
ANXA9	15.7469	17.1909	0.126582	0.109704	0.143071
MINDY1	26.8298	26.9622	0.00710097	0.817606	0.835019
PRUNE1	42.5992	53.4253	0.326699	2.48408e-06	8.57826e-06
BNIPL	15.8372	11.5406	-0.456599	0.00724334	0.0126098
C1orf56	14.7945	18.082	0.289497	0.000580346	0.00128939
CDC42SE1	114.643	137.448	0.261742	8.76647e-06	2.73844e-05
MLLT11	9.54188	21.3324	1.1607	2.28524e-06	7.94104e-06
GABPB2	6.25487	6.23601	-0.00435623	0.759898	0.781933
TNFAIP8L2	19.1007	13.9181	-0.456663	1.65031e-05	4.92126e-05
SCNM1	28.6143	35.8296	0.324413	6.01727e-08	2.70085e-07
LYSMD1	14.6545	20.2113	0.463825	2.94674e-07	1.17943e-06
VPS72	40.0071	51.8404	0.373822	8.11272e-10	4.76005e-09
PIP5K1A	46.2116	62.3802	0.432833	5.61177e-11	3.92161e-10
PSMD4	164.136	221.174	0.430295	1.05978e-12	9.57904e-12
ZNF687-AS1	2.60508	4.20247	0.689911	1.73135e-11	1.30943e-10
ZNF687	25.3869	32.8098	0.370045	3.26395e-09	1.77156e-08
PI4KB	56.7183	64.965	0.195849	0.000468245	0.00105903
RFX5	45.8498	50.1309	0.128782	0.0196038	0.030954
SELENBP1	214.766	103.52	-1.05286	2.04706e-10	1.3155e-09
PSMB4	335.084	443.39	0.404054	6.86656e-12	5.50038e-11
POGZ	29.6138	35.8991	0.277679	0.000519097	0.00116587
AL365436.3	2.85747	1.83447	-0.639375	0.103707	0.136199
TUFT1	34.936	51.314	0.554637	3.32573e-10	2.07047e-09
AL365436.1	1.60751	1.75599	0.127459	0.080633	0.109028
SNX27	27.8073	36.1973	0.380422	1.25511e-08	6.27307e-08
CELF3	2.5932	2.25129	-0.203987	0.450544	0.493061
MRPL9	84.4171	119.414	0.500361	2.38119e-18	4.41477e-17
OAZ3	3.05892	3.23008	0.0785495	0.682613	0.710816
AL589765.4	7.66886	8.79055	0.196941	0.0166346	0.0266788
TDRKH	19.5744	24.9485	0.349984	2.51426e-05	7.25256e-05
TDRKH-AS1	3.18661	3.41798	0.101118	0.361082	0.406515
AL589765.6	1.15999	1.13356	-0.0332478	0.39194	0.436273
RORC	32.6368	28.2052	-0.210539	0.173701	0.214981
C2CD4D	3.37698	4.56787	0.435787	0.009155	0.015586
C2CD4D-AS1	30.5609	39.9357	0.38599	0.00390606	0.00721855
THEM5	20.8732	25.7563	0.303278	0.0148623	0.0241418
THEM4	16.037	18.3192	0.191959	0.00483636	0.00874825
S100A10	913.97	1151.3	0.333047	0.016128	0.0259649
S100A11	2524.58	3011.64	0.254506	0.00214357	0.00420583
IVL	14.8912	11.6207	-0.357765	0.0969272	0.128313
SPRR3	8.12933	3.10329	-1.38934	0.459516	0.501766
SPRR1B	52.1242	29.3634	-0.827936	0.558672	0.59481
SPRR2D	12.4124	7.08401	-0.809139	0.549502	0.586852
SPRR2A	6.99991	3.08495	-1.18209	0.508881	0.548414
PGLYRP3	2.41384	1.74892	-0.464872	0.200437	0.24372
PGLYRP4	3.71396	2.52271	-0.557983	0.0236916	0.036671
S100A9	1675.82	2280.44	0.444447	0.0705726	0.0968871
S100A12	3.28603	7.3765	1.16659	0.68521	0.713103
S100A8	148.465	314.311	1.08207	0.0921013	0.122647
S100A6	5162.23	4500.59	-0.197878	0.120632	0.155336
S100A5	3.89095	4.28109	0.137857	0.287652	0.334415
S100A3	5.43512	6.94777	0.354237	0.511954	0.551491
S100A2	86.0876	133.985	0.638197	0.713498	0.738255
S100A16	364.21	520.464	0.515027	0.000334859	0.00077818
S100A14	410.258	556.2	0.439072	0.0374721	0.0550889
S100A13	83.0533	80.978	-0.0365077	0.259165	0.305437
AL162258.2	1.776	1.62949	-0.124209	0.344226	0.390038
CHTOP	51.5108	63.3391	0.29822	5.47104e-10	3.29507e-09
SNAPIN	78.8138	91.5424	0.215991	5.63829e-05	0.000152037
ILF2	296.787	441.681	0.573577	6.20625e-17	9.66791e-16
NPR1	9.62407	6.52715	-0.560194	0.00181401	0.0036164
INTS3	22.8088	26.5653	0.219951	0.000108654	0.000276631
SLC27A3	22.1537	15.6384	-0.502453	2.83329e-06	9.67125e-06
GATAD2B	21.2817	26.037	0.290951	0.000107399	0.000273909
DENND4B	26.442	30.9998	0.229426	0.0037172	0.00689899
CRTC2	56.3296	66.6525	0.242767	0.000119198	0.000301273
SLC39A1	173.195	219.218	0.339973	2.52118e-08	1.20251e-07
AL358472.3	4.18755	5.37385	0.359852	0.000221764	0.000532876
CREB3L4	27.225	38.0196	0.481812	8.22958e-05	0.000214795
JTB	354.2	377.861	0.0932915	0.281287	0.328045
AL358472.2	2.28874	2.5543	0.158374	0.381133	0.425712
RAB13	110.304	124.407	0.173575	0.000900115	0.00192141
RPS27	2212.35	2167.56	-0.0295107	0.555661	0.592103
NUP210L	1.3605	0.946862	-0.522911	0.00294207	0.00559498
TPM3	154.195	218.019	0.499704	2.21986e-20	5.32977e-19
RN7SL431P	1.21399	0.894629	-0.440397	0.828916	0.845353
C1orf189	5.75664	2.40724	-1.25785	0.00244513	0.00473882
C1orf43	332.767	404.047	0.280012	2.21335e-08	1.06658e-07
UBAP2L	79.1651	105.94	0.420309	6.97936e-14	7.46442e-13
HAX1	132.506	165.849	0.323812	3.71507e-08	1.73009e-07
ATP8B2	19.5845	17.8521	-0.133621	0.184925	0.227177
IL6R	31.8587	22.5144	-0.50084	6.52818e-06	2.08664e-05
SHE	13.331	8.64624	-0.624642	1.51169e-08	7.45258e-08
TDRD10	8.31329	4.14592	-1.00373	4.46733e-11	3.17691e-10
UBE2Q1	84.5689	105.469	0.318622	2.40226e-09	1.32907e-08
UBE2Q1-AS1	1.89135	1.67472	-0.175502	0.428985	0.47233
ADAR	166.125	235.748	0.504978	3.76559e-15	4.72844e-14
KCNN3	2.12974	1.53454	-0.472868	0.000215072	0.000518059
PMVK	126.565	135.285	0.0961248	0.211282	0.255158
PBXIP1	205.057	157.533	-0.380371	3.33065e-06	1.12242e-05
PYGO2	68.6055	85.0071	0.309259	4.64813e-08	2.12666e-07
AL451085.2	2.21128	2.67843	0.276509	0.0318431	0.0476224
SHC1	128.067	172.189	0.427099	7.2624e-09	3.75457e-08
CKS1B	33.0863	63.3661	0.937479	1.41774e-27	8.82629e-26
MIR4258	2.6111	4.18441	0.680369	4.43583e-10	2.71023e-09
FLAD1	40.052	55.3812	0.467521	4.75457e-14	5.19141e-13
ZBTB7B	60.7961	72.475	0.253505	7.14001e-05	0.000188744
DCST2	2.60023	2.49617	-0.0589248	0.909319	0.918429
DCST1-AS1	5.3923	7.05132	0.386993	0.0037849	0.00701362
ADAM15	108.579	123.796	0.189218	0.0936141	0.124475
EFNA4	51.1118	56.0241	0.132391	0.63299	0.664093
EFNA3	9.36569	12.549	0.422112	9.70581e-06	3.00594e-05
EFNA1	268.888	231.176	-0.218011	0.00872918	0.0149356
SLC50A1	145.974	167.708	0.200234	0.0028916	0.00550845
DPM3	130.976	127.278	-0.0413157	0.207177	0.2509
KRTCAP2	24.8121	25.2058	0.0227077	0.741117	0.764158
TRIM46	4.69658	4.05725	-0.211107	0.449497	0.492098
MUC1	741.991	568.898	-0.383232	0.000338051	0.000784981
THBS3-AS1	4.11212	3.49151	-0.236032	0.0299745	0.0451283
THBS3	24.2535	22.9933	-0.0769806	0.525245	0.564061
MTX1	19.0591	26.4848	0.474685	1.23295e-16	1.86023e-15
GBAP1	3.03903	3.50279	0.204893	0.0293904	0.044377
MTX1P1	9.40557	16.0465	0.770674	2.34904e-16	3.42474e-15
GBA	54.5389	68.6726	0.33245	4.92532e-06	1.60999e-05
FAM189B	25.9892	37.8657	0.542977	1.36135e-18	2.58612e-17
SCAMP3	118.939	145.58	0.291591	9.37931e-09	4.76157e-08
CLK2	43.4729	48.3416	0.153149	0.0382567	0.0561447
HCN3	5.28071	7.09826	0.426735	0.00754	0.0130851
FDPS	83.9888	117.006	0.478312	6.2288e-13	5.84131e-12
RUSC1-AS1	6.76438	6.43879	-0.0711683	0.977425	0.979855
RUSC1	31.7971	39.678	0.319441	8.70895e-08	3.80598e-07
ASH1L	22.4634	25.8111	0.200414	0.00324356	0.00610421
ASH1L-AS1	5.23378	5.98047	0.192405	0.0722394	0.0989458
AL353807.4	4.49947	3.84827	-0.225544	0.176626	0.218178
MSTO1	12.0891	13.9831	0.209986	3.64736e-07	1.44228e-06
AL353807.3	1.43168	1.56648	0.129817	0.0388543	0.056904
YY1AP1	39.5199	47.6622	0.270267	2.3324e-07	9.50041e-07
DAP3	77.1099	102.258	0.40722	2.52598e-14	2.86563e-13
GON4L	14.7748	17.751	0.264763	0.000249155	0.000592992
RIT1	47.4371	51.2918	0.112712	0.0404176	0.0589406
KHDC4	31.7402	35.2639	0.151878	0.0857286	0.115068
ARHGEF2	41.9563	40.4196	-0.0538341	0.323008	0.369322
ARHGEF2-AS2	1.48476	1.31712	-0.172847	0.101775	0.133951
ARHGEF2-AS1	2.78295	1.21692	-1.19338	2.69774e-06	9.25485e-06
SSR2	156.191	167.951	0.104726	0.077197	0.104942
UBQLN4	52.3991	69.6696	0.410987	7.54258e-09	3.89261e-08
LAMTOR2	114.163	118.732	0.056615	0.231587	0.276796
MEX3A	14.3275	26.1689	0.869065	2.49073e-05	7.19404e-05
LMNA	207.877	231.989	0.158325	0.0874838	0.117167
SEMA4A	26.5941	20.4023	-0.382376	0.000256129	0.000607552
SLC25A44	21.128	25.2941	0.259646	7.71293e-08	3.40848e-07
PMF1-BGLAP	3.71098	3.96719	0.0963184	0.64259	0.672931
BGLAP	2.77871	1.90767	-0.542606	0.00271009	0.00520233
SMG5	82.7562	114.592	0.469565	1.24545e-13	1.2803e-12
TMEM79	10.8542	15.0419	0.47074	8.9898e-13	8.20504e-12
GLMP	59.4934	70.9539	0.254152	0.000256836	0.000608905
CCT3	234.178	364.016	0.636393	5.44075e-22	1.58775e-20
TSACC	2.15736	3.10117	0.523544	9.37981e-08	4.08007e-07
RHBG	0.999	1.38892	0.47541	8.37539e-05	0.000218368
MEF2D	46.1779	51.6557	0.161725	0.00558768	0.00997707
IQGAP3	11.9572	26.7741	1.16297	2.94914e-28	2.05202e-26
NAXE	199.122	232.166	0.221507	0.000165609	0.000408225
GPATCH4	25.4064	36.4838	0.522064	2.44424e-14	2.77467e-13
AL365181.2	4.09908	8.51241	1.05427	0.000849026	0.00182116
BCAN	0.983593	2.84331	1.53144	0.000199442	0.000483296
AL365181.3	9.91918	24.3783	1.2973	5.7929e-05	0.000155827
AL590666.2	6.83123	15.8981	1.21864	3.81556e-05	0.000106312
CRABP2	525.417	646.731	0.299702	0.888602	0.900118
ISG20L2	28.9793	41.356	0.513074	1.05914e-21	2.98766e-20
RRNAD1	36.7968	38.9451	0.081861	0.0363209	0.0535874
MRPL24	114.27	138.602	0.27851	4.79981e-07	1.86557e-06
HDGF	305.676	478.073	0.645227	3.42337e-24	1.36804e-22
PRCC	57.4053	75.9612	0.404079	9.93331e-15	1.17891e-13
SH2D2A	8.53934	12.0833	0.50082	1.03283e-05	3.18205e-05
PEAR1	4.2101	3.80819	-0.144749	0.0781493	0.106074
LRRC71	2.08256	0.695428	-1.58238	0.000232927	0.000557511
ARHGEF11	27.3383	31.2269	0.191863	0.0027227	0.00522146
MIR765	1.56506	1.37324	-0.188641	0.192845	0.235554
KRT8P45	3.01158	4.67855	0.635541	6.7476e-05	0.000179013
ETV3	20.2692	23.379	0.205922	0.0043584	0.0079657
LINC02772	2.15031	1.81095	-0.247795	1.85722e-08	9.02815e-08
FCRL5	4.19303	2.41141	-0.798117	0.000106159	0.000271017
FCRL3	2.3575	1.18746	-0.989375	1.45163e-05	4.36917e-05
FCRL2	2.87587	1.81123	-0.667029	5.94525e-06	1.91481e-05
FCRL1	1.79176	0.608055	-1.5591	7.4875e-12	5.97619e-11
KIRREL1	19.4441	21.1228	0.119467	0.769073	0.790503
CD1D	5.20528	3.87379	-0.426228	1.91891e-06	6.76075e-06
CD1A	18.5172	7.72421	-1.26141	1.78564e-08	8.70163e-08
CD1C	15.0475	6.54413	-1.20125	2.07396e-13	2.06848e-12
CD1B	3.16668	1.58136	-1.00181	4.55595e-08	2.08987e-07
CD1E	7.14066	3.13468	-1.18774	5.77199e-12	4.68921e-11
MNDA	30.2093	24.4673	-0.30414	0.00180099	0.00359367
PYHIN1	2.78703	2.2805	-0.289377	0.036765	0.0541615
IFI16	72.3973	90.7475	0.325922	0.0082004	0.0141097
CADM3	3.15842	2.24485	-0.49258	4.46629e-05	0.000122842
ACKR1	22.9243	10.1622	-1.17367	8.94343e-12	7.05573e-11
FCER1A	20.7618	7.72878	-1.42562	1.27454e-12	1.1404e-11
DUSP23	194.117	242.825	0.322995	0.506507	0.546153
AL590560.3	6.82198	6.21595	-0.134215	0.193628	0.236379
CFAP45	9.51484	8.95986	-0.0867031	0.557086	0.593442
TAGLN2	1427.89	1565.75	0.13297	0.25619	0.302394
IGSF9	13.4516	19.3326	0.523255	1.2925e-05	3.91947e-05
SLAMF9	2.67939	4.92396	0.877916	6.85453e-08	3.05041e-07
KCNJ10	0.897896	1.53903	0.777402	0.00273537	0.00524121
PIGM	21.0009	26.2298	0.320755	1.07408e-05	3.3e-05
IGSF8	74.6063	92.8304	0.315299	0.0573161	0.0805959
ATP1A2	1.36148	0.636049	-1.09796	1.36776e-09	7.77328e-09
PEA15	214.883	236.763	0.13989	0.27564	0.322179
DCAF8	30.9532	29.3083	-0.0787753	0.46491	0.506813
AL139011.1	2.4224	2.34653	-0.0459065	0.861286	0.874795
PEX19	53.4273	64.6886	0.275935	2.38267e-06	8.25536e-06
COPA	168.697	228.912	0.44036	1.89686e-12	1.64899e-11
SUMO1P3	3.87254	4.46216	0.204462	4.42567e-05	0.000121838
NCSTN	129.94	162.172	0.319678	1.25248e-09	7.15017e-09
VANGL2	14.459	20.3696	0.494446	0.186335	0.228688
SLAMF6	11.3277	8.09393	-0.48494	0.00073384	0.00159624
CD84	10.2135	9.053	-0.174016	0.111602	0.145141
SLAMF1	4.11756	2.96635	-0.4731	0.000108654	0.000276631
CD48	24.5488	15.771	-0.638377	5.60447e-05	0.00015124
SLAMF7	32.2049	27.288	-0.239014	0.0691536	0.0951821
LY9	2.18212	1.35218	-0.690441	7.68271e-08	3.39597e-07
CD244	2.31697	2.18607	-0.0839013	0.18005	0.221834
ITLN1	99.4043	2.10383	-5.56222	5.11845e-05	0.000138991
AL354714.2	2.36462	3.9116	0.726148	3.42495e-22	1.0265e-20
ITLN2	3.48477	1.71178	-1.02557	0.00499464	0.009007
F11R	139.04	152.621	0.134448	0.131306	0.167597
AL591806.2	1.21665	1.51554	0.316918	0.012219	0.0202354
GLRX5P2	3.05873	2.47288	-0.306742	0.177332	0.21891
TSTD1	120.372	98.7941	-0.285005	0.00187145	0.00372047
USF1	87.9693	93.6615	0.0904554	0.643097	0.673422
ARHGAP30	26.5871	22.0302	-0.271244	0.00882022	0.0150782
KLHDC9	11.6295	10.8077	-0.105733	0.0625058	0.0869767
PFDN2	225.658	324.118	0.522379	1.7693e-13	1.78165e-12
NIT1	28.7872	32.9414	0.194479	0.000146975	0.000366055
DEDD	44.5421	54.1896	0.282847	6.68524e-11	4.62802e-10
UFC1	165.112	173.57	0.0720763	0.210766	0.254673
USP21	28.8177	34.577	0.262858	0.000321931	0.000750299
PPOX	12.8445	11.7416	-0.129513	0.122677	0.15782
B4GALT3	55.0526	68.9198	0.324108	1.1616e-07	4.98194e-07
ADAMTS4	6.73804	9.27883	0.461615	8.77986e-05	0.000227617
NDUFS2	86.7417	114.148	0.396106	3.62299e-14	4.0227e-13
APOA2	1.48052	6.42458	2.1175	0.104816	0.137444
TOMM40L	18.4743	23.5643	0.351081	5.76871e-06	1.86065e-05
PCP4L1	58.0903	33.507	-0.793835	4.23901e-09	2.26817e-08
MPZ	1.90043	2.39616	0.334395	0.431887	0.475164
SDHC	21.476	25.5008	0.247815	6.16175e-08	2.76011e-07
FCGR2A	40.4607	38.6098	-0.0675527	0.268537	0.315102
HSPA6	14.6244	43.433	1.57041	0.000509607	0.00114571
FCGR3A	111.666	127.173	0.187609	0.136818	0.173781
FCGR2C	5.43673	4.48789	-0.276702	0.0156047	0.0252002
FCGR2B	7.41064	6.78327	-0.127619	0.0269552	0.0410916
FCRLA	5.05985	2.21074	-1.19456	2.14575e-07	8.7987e-07
FCRLB	1.6105	1.8918	0.232253	0.0249235	0.0383437
DUSP12	29.5502	38.7862	0.392375	3.38615e-11	2.45226e-10
ATF6	35.9661	42.4675	0.239722	3.43593e-07	1.36323e-06
OLFML2B	31.3538	39.2479	0.323977	0.162355	0.202536
NOS1AP	1.58083	1.62932	0.0435909	0.673808	0.702514
C1orf226	16.6993	18.2701	0.129699	0.601607	0.634281
UHMK1	59.3112	72.9679	0.298958	6.43936e-07	2.45443e-06
UAP1	68.9878	89.6581	0.378093	4.05766e-08	1.87438e-07
AL596325.2	2.50664	2.1405	-0.227804	0.489459	0.529864
DDR2	9.6294	8.13932	-0.242538	0.0692619	0.0953016
HSD17B7	10.6689	11.1137	0.0589351	0.337413	0.383494
CCDC190	1.38916	0.667713	-1.05691	0.000681663	0.00149355
RGS4	3.25157	5.82659	0.841514	0.145221	0.183184
RGS5	24.4404	16.7223	-0.547497	3.08249e-07	1.23043e-06
NUF2	9.0779	22.9839	1.34019	6.14376e-30	5.47783e-28
PBX1	7.61324	10.942	0.52329	0.00142347	0.00291176
AL391001.1	2.07596	2.9015	0.483023	0.00456604	0.00830668
RXRG	1.88509	1.16104	-0.699219	0.00155745	0.0031531
MGST3	29.4765	33.9787	0.205064	0.0287645	0.0435506
ALDH9A1	85.1378	97.8572	0.200878	0.00295907	0.00561888
TMCO1	72.2092	84.5974	0.22843	1.80454e-05	5.34701e-05
UCK2	10.778	25.2808	1.22995	8.40069e-21	2.11724e-19
POGK	35.4913	42.9741	0.276004	4.76449e-07	1.85387e-06
TADA1	17.6855	20.9004	0.240967	2.05535e-05	6.03175e-05
DUTP6	3.66881	3.06899	-0.25755	0.0174541	0.0278772
GPA33	3.53332	1.69337	-1.06112	0.0316742	0.0473939
POU2F1	6.42212	8.5768	0.417388	2.57538e-10	1.63138e-09
CD247	6.96336	6.04679	-0.203613	0.0625058	0.0869767
AL359962.1	2.34756	3.35606	0.515607	0.0780285	0.105936
AL359962.2	1.37178	1.59913	0.221235	0.722133	0.746232
CREG1	166.673	190.624	0.193707	0.159608	0.199403
RCSD1	11.572	8.51367	-0.44279	1.90477e-05	5.62523e-05
MPZL1	82.7837	91.0441	0.13722	0.0269063	0.0410278
Z99943.2	1.37042	1.25031	-0.132335	0.658817	0.68838
MPC2	64.7129	65.7998	0.0240305	0.670711	0.699573
DCAF6	37.5989	42.2545	0.168417	0.00278012	0.00531778
GPR161	3.9147	5.36885	0.455712	0.129329	0.165347
TIPRL	54.4432	66.4855	0.288288	9.64867e-10	5.60197e-09
TBX19	3.95735	3.72752	-0.0863197	0.35259	0.398117
XCL1	2.38123	3.38703	0.508314	0.00991956	0.0167558
DPT	45.3296	33.7906	-0.423834	0.00919289	0.0156475
ATP1B1	723.354	627.619	-0.204813	0.151577	0.190362
NME7	7.37	9.63238	0.386228	2.58335e-08	1.22985e-07
BLZF1	23.8619	28.8069	0.271704	3.97831e-06	1.32235e-05
SLC19A2	26.6133	29.4341	0.145343	0.0745118	0.101697
AL021068.1	4.46394	2.67244	-0.740161	0.236361	0.281781
Z99572.1	1.86272	2.72981	0.551386	2.92469e-07	1.17139e-06
F5	8.57279	12.3668	0.528637	0.0271512	0.0413585
SELP	7.77589	4.73068	-0.716959	1.5242e-08	7.50802e-08
C1orf112	4.34416	7.83304	0.850495	9.64406e-27	5.34733e-25
SELL	26.554	25.6225	-0.0515211	0.0082004	0.0141097
SELE	2.21056	1.86651	-0.244067	0.207177	0.2509
METTL18	17.6783	20.7956	0.234297	5.76087e-08	2.59561e-07
RN7SL333P	1.5677	1.39634	-0.166997	0.322564	0.369004
KIFAP3	24.6012	28.7463	0.224645	0.000198328	0.000480793
GORAB	14.7483	14.1649	-0.0582269	0.507413	0.546964
FMO3	10.94	9.58378	-0.19095	8.91562e-08	3.89151e-07
FMO2	18.0142	11.4993	-0.647585	2.15391e-07	8.82808e-07
FMO4	6.36413	5.93054	-0.101799	0.0916922	0.122194
PRRC2C	52.1247	71.9184	0.464394	6.20302e-12	4.99819e-11
PFN1P1	3.52442	4.44776	0.335694	0.110492	0.14395
EEF1AKNMT	37.0846	48.8386	0.397201	6.54208e-14	7.02215e-13
DNM3OS	2.42097	1.68931	-0.51915	5.51507e-08	2.49182e-07
PIGC	22.4833	26.4376	0.233737	1.01287e-06	3.74481e-06
SUCO	27.0542	35.7689	0.402852	5.87897e-10	3.52758e-09
FASLG	2.71694	3.35275	0.303361	0.299191	0.345609
TNFSF4	3.86192	4.6202	0.258637	0.00273537	0.00524121
PRDX6-AS1	1.58364	1.7308	0.128193	0.066177	0.0914754
PRDX6	314.749	404.447	0.361748	4.9591e-12	4.06605e-11
ANKRD45	3.46791	2.3209	-0.579381	0.0112525	0.0187855
KLHL20	17.0166	17.8288	0.0672706	0.124055	0.159442
BX248409.1	1.5731	1.52845	-0.0415481	0.808197	0.826456
CENPL	5.01706	8.99422	0.842156	1.56182e-25	7.27335e-24
DARS2	26.7507	48.7949	0.867155	3.29413e-27	1.92897e-25
GAS5	189.289	167.836	-0.173541	0.57963	0.614212
GAS5-AS1	3.49869	3.46655	-0.0133143	0.639046	0.669813
ZBTB37	3.48781	3.2159	-0.117095	0.907076	0.916685
RC3H1	9.87421	9.45667	-0.0623329	0.945854	0.951431
RABGAP1L	14.1493	13.6513	-0.0516942	0.834686	0.850505
CACYBP	48.4345	71.8627	0.569206	2.86017e-22	8.68973e-21
MRPS14	32.0595	35.5881	0.150641	0.00306297	0.005792
KIAA0040	32.2628	30.665	-0.0732781	0.162781	0.203024
RPS29P5	2.36169	2.65564	0.16924	0.406613	0.450652
COP1	37.3808	43.765	0.227478	8.23438e-06	2.58909e-05
RASAL2-AS1	0.958471	1.47753	0.624379	2.19301e-09	1.21862e-08
RASAL2	6.92356	9.37095	0.436682	7.47697e-07	2.82203e-06
AL365357.1	29.9401	32.4906	0.117945	0.267335	0.31392
RALGPS2	11.3891	14.9495	0.392448	3.52599e-08	1.64766e-07
ANGPTL1	2.34765	2.1125	-0.152267	0.00325098	0.00611558
FAM20B	33	47.1022	0.51333	1.33981e-16	2.0129e-15
TOR3A	53.0745	60.0511	0.178172	0.00555136	0.00991922
ABL2	10.5904	13.1135	0.308295	5.09423e-06	1.66122e-05
SOAT1	44.5442	50.6031	0.183987	0.00174554	0.00349758
TDRD5	2.41957	4.63291	0.937168	0.00564046	0.0100622
TOR1AIP2	18.3268	20.1849	0.139322	0.0027995	0.00534966
TOR1AIP1	25.7572	27.8266	0.11149	0.0132322	0.021761
CEP350	14.1749	16.797	0.244865	3.26278e-06	1.10165e-05
QSOX1	206.405	199.285	-0.0506442	0.22449	0.26944
ACBD6	15.5103	18.4298	0.248819	4.74573e-06	1.55615e-05
XPR1	61.081	65.5572	0.102031	0.211799	0.255696
KIAA1614	1.16436	1.29214	0.150223	0.704023	0.729984
AL162431.1	1.45408	1.402	-0.05262	0.32197	0.368373
STX6	34.3477	36.9267	0.104451	0.00647041	0.0113927
MR1	21.7533	19.0677	-0.190107	0.0191998	0.0303865
IER5	40.8075	57.6058	0.49738	4.80421e-05	0.000131221
GLUL	280.19	277.645	-0.0131614	0.592771	0.626342
RNASEL	10.101	10.2699	0.023922	0.840767	0.856012
RGS16	45.3804	41.5301	-0.12791	0.428992	0.47233
NPL	18.641	16.0322	-0.2175	0.171031	0.212151
DHX9	98.7428	143.53	0.539602	2.07787e-23	7.32956e-22
LAMC1	87.9693	134.375	0.611193	3.65587e-08	1.70565e-07
LAMC1-AS1	2.15335	1.93248	-0.15613	0.299024	0.345438
LAMC2	121.828	268.744	1.14138	5.96939e-05	0.000160234
NMNAT2	9.47364	9.20205	-0.041964	0.538242	0.576345
SMG7	41.9801	58.0983	0.468788	3.54543e-17	5.67237e-16
ARPC5	65.4846	71.7432	0.131686	0.000704215	0.00153821
RGL1	29.7357	23.4081	-0.345189	0.00112294	0.00234873
APOBEC4	1.52066	0.537011	-1.50167	0.00039247	0.000900852
COLGALT2	1.78285	1.28003	-0.478004	0.0520607	0.0739029
TSEN15	46.8411	57.9146	0.306153	1.62076e-06	5.7873e-06
C1orf21	13.0015	9.33801	-0.477488	3.75433e-06	1.25283e-05
EDEM3	29.4347	33.5276	0.187831	0.000916214	0.00195272
NIBAN1	32.415	27.0883	-0.258991	0.00360138	0.00670437
RNF2	19.6144	25.7319	0.391644	1.8339e-08	8.92208e-08
TRMT1L	18.8819	21.9911	0.21992	2.00832e-06	7.04917e-06
RPL22P24	4.19065	4.53534	0.114038	0.0226869	0.0353038
IVNS1ABP	58.9282	68.1144	0.209002	0.00155791	0.00315332
AL078644.1	1.45274	2.04087	0.4904	8.92904e-07	3.33322e-06
HMCN1	7.40487	4.57784	-0.693809	1.60347e-05	4.79123e-05
PRG4	21.6857	3.14156	-2.78719	8.4406e-08	3.6969e-07
TPR	37.9361	48.9548	0.367877	1.19815e-07	5.13126e-07
ODR4	33.8641	36.7074	0.116313	0.016222	0.0260878
PTGS2	69.6635	75.2652	0.111581	0.3697	0.414823
PACERR	1.7551	1.50202	-0.224652	0.345286	0.390916
PLA2G4A	61.4515	70.9622	0.207602	0.694593	0.721429
RGS18	3.46483	2.51825	-0.460364	0.000798633	0.0017247
RGS1	83.2108	58.0507	-0.519457	0.0261355	0.0399794
RPS27AP5	6.09635	6.60102	0.114744	0.0364473	0.053756
UCHL5	19.9214	27.3019	0.454677	1.23844e-18	2.35921e-17
RO60	15.7119	18.8651	0.263856	6.70374e-09	3.48402e-08
GLRX2	16.2822	22.172	0.445441	5.16652e-13	4.88124e-12
CDC73	30.3269	40.9868	0.434561	2.46495e-17	4.01981e-16
B3GALT2	3.25011	2.04977	-0.66503	2.42077e-08	1.15898e-07
EEF1A1P14	1.02209	1.00836	-0.0194988	0.418743	0.462452
CFH	43.8568	45.7136	0.0598219	0.413875	0.457817
CFHR3	0.969277	1.10037	0.18301	0.19484	0.237663
ASPM	4.68967	12.5085	1.41535	6.83899e-32	9.40653e-30
ZBTB41	14.8439	18.2875	0.300992	7.11114e-09	3.68281e-08
C1orf53	21.7828	18.1444	-0.263663	0.0507908	0.0722969
LHX9	1.09632	0.95438	-0.200029	0.165989	0.206532
PTPRC	33.47	27.4305	-0.287086	0.0128184	0.0211294
LINC00862	1.26116	1.4276	0.178847	0.00201963	0.00398557
AC104461.1	3.08983	4.58366	0.568975	0.170233	0.21122
ZNF281	34.1186	37.3211	0.129431	0.00182274	0.00363218
KIF14	3.19306	8.91999	1.4821	1.12928e-31	1.46254e-29
DDX59	13.1508	15.9692	0.280145	4.0933e-07	1.60751e-06
DDX59-AS1	1.07275	1.42386	0.408494	0.244192	0.290123
CAMSAP2	23.0954	29.1467	0.335731	6.42673e-09	3.34987e-08
GPR25	1.4848	1.09833	-0.434964	0.00302077	0.00572189
INAVA	25.9559	28.9761	0.158804	0.065553	0.090726
LAD1	150.856	165.87	0.13688	0.0443734	0.0640929
PHLDA3	72.9627	61.2515	-0.252415	5.34072e-05	0.000144562
CSRP1	77.0774	76.6652	-0.00773689	0.759898	0.781933
AC096677.1	7.52954	7.22505	-0.0595539	0.344948	0.390632
NAV1	8.14909	10.7541	0.400177	0.00101599	0.00214629
IPO9	26.549	39.4934	0.572952	9.92892e-21	2.47081e-19
MIR6739	2.53222	2.77985	0.134604	0.211131	0.255045
SHISA4	35.7578	34.1	-0.068485	0.597181	0.630364
LMOD1	15.2502	11.0281	-0.467646	4.17644e-05	0.000115533
TIMM17A	53.0669	68.3332	0.364773	6.97936e-14	7.46442e-13
RNPEP	109.401	119.854	0.131649	0.00490067	0.00885375
ELF3-AS1	7.37127	9.11304	0.306019	0.0012998	0.00268197
AL691482.3	13.194	7.8891	-0.741947	0.000213876	0.000515458
ARL8A	101.612	102.685	0.0151445	0.77828	0.79844
PTPN7	9.60895	8.21404	-0.226286	0.020319	0.0319327
LGR6	4.79297	4.12838	-0.215345	0.0114817	0.0191215
UBE2T	44.7887	97.2511	1.11858	6.71627e-30	5.9287e-28
PPP1R12B	11.0936	7.97576	-0.47603	3.60355e-06	1.20706e-05
AC099336.2	35.6871	34.6595	-0.0421494	0.333862	0.37992
SYT2	1.95711	1.88907	-0.0510443	0.00022084	0.000531015
AC104463.2	2.29523	1.29011	-0.831141	1.35691e-06	4.89939e-06
KDM5B	30.7804	39.4733	0.358868	6.25104e-06	2.00637e-05
PCAT6	16.6709	19.4966	0.225884	0.030514	0.0458511
TUBA5P	6.68318	7.77776	0.218819	0.05929	0.083036
RABIF	27.8836	30.9539	0.150707	0.000169402	0.000416821
KLHL12	46.9368	55.7523	0.248312	1.39191e-08	6.89467e-08
ADIPOR1	181.422	203.019	0.162264	7.99038e-05	0.000209074
CYB5R1	61.257	57.4694	-0.0920802	0.0884714	0.118311
TMEM183A	30.1354	33.8203	0.166433	0.000368092	0.000848961
PPFIA4	1.69126	2.52269	0.576868	0.0349549	0.0517657
ADORA1	8.61654	7.36543	-0.22634	0.425696	0.469401
MYBPH	6.65637	6.17101	-0.10923	0.0279209	0.0424
CHI3L1	185.606	162.629	-0.190662	0.0455073	0.0655706
CHIT1	41.2199	14.9988	-1.45849	5.42204e-10	3.26777e-09
BTG2	202.345	118.983	-0.766063	1.98211e-10	1.2784e-09
PRELP	48.7617	37.0225	-0.397346	0.000480822	0.00108595
SNORA77	2.67275	1.78771	-0.580216	0.0145856	0.0237467
LAX1	6.90417	4.40745	-0.647524	0.000821384	0.00176845
ZC3H11A	46.979	50.1058	0.0929621	0.0366376	0.0540008
ZBED6	5.16896	5.18689	0.00499682	0.00691297	0.0120939
RPL35AP5	1.6885	1.02342	-0.722349	0.262812	0.309263
SNRPE	102.047	140.247	0.458741	3.25063e-15	4.13448e-14
ETNK2	9.13536	11.7011	0.357115	0.0628051	0.0873384
REN	1.635	1.21306	-0.430641	0.432298	0.475532
GOLT1A	47.3356	38.7115	-0.290161	0.0501242	0.0714799
PLEKHA6	23.7712	27.2411	0.19657	0.0196038	0.030954
AL592114.1	1.24084	0.968758	-0.357105	0.36556	0.410775
AL606489.1	2.4688	4.01953	0.703218	1.19405e-06	4.35211e-06
PPP1R15B	57.1847	74.0026	0.371945	1.02139e-11	7.99757e-11
PIK3C2B	14.0603	14.7852	0.0725263	0.239406	0.285028
MDM4	14.342	12.1229	-0.242512	0.0279983	0.0425065
LRRN2	2.69466	4.252	0.658035	0.15877	0.198398
NFASC	1.44043	1.4069	-0.0339826	0.00153908	0.00311984
TMEM81	6.54588	7.35895	0.168913	0.0820543	0.110714
RBBP5	23.9013	30.3873	0.346377	6.14175e-12	4.95332e-11
DSTYK	11.188	11.851	0.0830474	0.156275	0.195653
KLHDC8A	2.39275	1.99903	-0.259368	0.0257572	0.0394689
SNRPGP10	3.32008	4.36458	0.394624	2.30538e-08	1.10763e-07
LEMD1	6.45564	5.27205	-0.292197	0.109704	0.143071
BLACAT1	5.91979	5.59926	-0.0803095	0.088207	0.118002
MIR135B	1.24548	0.887271	-0.489254	0.015289	0.0247444
CDK18	17.4868	16.2362	-0.107048	0.0497113	0.0709538
MFSD4A	32.1577	24.6681	-0.382515	0.00012163	0.000307026
RNU6-418P	10.1868	6.63294	-0.618974	0.000218757	0.000526078
ELK4	16.7751	17.7483	0.0813609	0.0486511	0.069603
SLC45A3	12.9214	12.3131	-0.0695663	0.48591	0.526343
NUCKS1	157.596	212.135	0.428748	8.10984e-11	5.56216e-10
SLC41A1	27.7109	25.5959	-0.114542	0.554239	0.590942
SLC26A9	40.9653	15.1543	-1.43468	3.04675e-09	1.66129e-08
AL713965.1	5.01236	3.82375	-0.3905	0.000406758	0.00093112
RAB7B	23.3747	19.8363	-0.236807	8.85754e-05	0.000229564
CTSE	424.787	185.191	-1.19773	5.38067e-07	2.07316e-06
RHEX	3.58664	3.06317	-0.227607	3.69233e-10	2.2803e-09
SRGAP2	8.20028	9.60101	0.227512	0.00271639	0.00521273
IKBKE	17.2604	18.2131	0.0775085	0.395921	0.440097
RASSF5	24.0091	19.1661	-0.325028	9.89936e-05	0.000254042
EIF2D	23.3949	24.0519	0.0399573	0.27564	0.322179
DYRK3-AS1	0.996818	1.35629	0.444265	0.00436989	0.00798425
DYRK3	6.95483	6.38541	-0.123235	0.0703527	0.0966152
MAPKAPK2	138.021	139.01	0.0103018	0.487239	0.527622
AL591846.1	4.19715	4.52801	0.109469	0.35588	0.401545
IL10	1.7625	1.41148	-0.320413	0.0762542	0.103796
IL24	4.60763	3.55425	-0.374478	2.23719e-07	9.14409e-07
FCMR	19.6176	11.0605	-0.826727	4.55785e-09	2.43438e-08
AC098935.1	1.64395	1.40629	-0.22527	0.0499586	0.0712553
PIGR	821.63	380.777	-1.10954	8.38109e-11	5.73489e-10
C1orf116	162.099	86.8134	-0.90089	2.36064e-11	1.7452e-10
PFKFB2	15.4667	15.8586	0.0361029	0.564712	0.600485
C4BPB	10.6212	9.94148	-0.0954119	0.0419625	0.0609231
C4BPA	377.466	215.706	-0.807281	2.09188e-11	1.5582e-10
AL445493.3	2.01105	0.793061	-1.34244	1.88631e-12	1.64304e-11
C4BPAP2	1.48319	1.24106	-0.257122	0.00784498	0.0135481
AL596218.1	1.65727	1.22418	-0.436987	0.300089	0.346555
CD55	358.166	307.781	-0.218721	0.000157366	0.00038953
CR2	9.81247	4.43979	-1.14412	1.62934e-05	4.86361e-05
CR1	1.9015	1.59038	-0.257763	0.00226329	0.00441778
CD46	186.066	185.926	-0.0010798	0.899792	0.910361
MIR29B2CHG	2.39536	1.3337	-0.844806	6.27668e-07	2.39757e-06
CD34	18.0782	14.4868	-0.319515	0.00108438	0.00227639
PLXNA2	18.5673	13.7365	-0.434747	0.000584151	0.00129687
MIR205HG	4.41489	6.71868	0.605799	0.962475	0.966615
CAMK1G	1.33525	1.15621	-0.2077	0.0416071	0.0604763
LAMB3	256.622	389.006	0.600146	0.00170808	0.00342871
G0S2	91.6874	171.234	0.901171	0.0539711	0.0762854
TRAF3IP3	4.67349	3.24876	-0.524611	1.92912e-05	5.68954e-05
C1orf74	3.94973	5.26688	0.415194	1.02198e-13	1.06727e-12
IRF6	47.273	51.4406	0.121893	0.0608316	0.0849202
UTP25	9.9141	12.9471	0.385075	1.13625e-10	7.60775e-10
SERTAD4-AS1	10.4786	7.58745	-0.465764	1.95376e-05	5.75552e-05
PRELID1P5	1.56792	1.75823	0.165274	0.0982708	0.129822
RCOR3	14.8034	14.656	-0.0144404	0.800611	0.819502
TRAF5	10.207	9.29975	-0.134293	0.415494	0.459293
LINC00467	10.1051	10.9257	0.112649	0.0472145	0.0677992
SNX25P1	3.20659	3.79096	0.241523	0.0125405	0.0207253
SLC30A1	33.2247	40.0347	0.268995	0.0015655	0.00316796
NEK2	11.4187	32.2422	1.49755	1.00274e-34	3.35691e-32
LPGAT1	36.3743	49.9229	0.456783	1.42922e-09	8.10438e-09
INTS7	18.9669	25.8835	0.448543	9.53228e-14	1.00196e-12
DTL	7.9555	20.0939	1.33673	1.1015e-37	9.56509e-35
RPL21P28	7.99228	6.85961	-0.220481	0.257674	0.303903
PPP2R5A	80.6217	72.1386	-0.160398	0.0455073	0.0655706
SNORA16B	2.347	1.6261	-0.529402	0.0803831	0.108729
PACC1	12.4434	18.5536	0.576325	1.22e-14	1.43449e-13
NENF	160.172	138.341	-0.211398	0.0125906	0.0208004
AC092803.1	2.73193	3.72223	0.446249	0.0229407	0.0356486
BATF3	5.62667	6.368	0.178559	0.344587	0.390372
NSL1	23.553	27.9665	0.247788	1.55714e-07	6.54235e-07
TATDN3	12.4555	13.403	0.105772	0.0123912	0.0204976
FLVCR1-DT	3.25706	3.75824	0.206486	0.298698	0.345106
FLVCR1	11.1387	15.6263	0.488405	9.90587e-08	4.28996e-07
VASH2	1.48494	2.40016	0.692727	0.00170396	0.00342084
ANGEL2	13.6988	13.8267	0.0134051	0.548095	0.585729
RPS6KC1	14.6749	19.214	0.388806	8.4602e-11	5.77566e-10
PROX1	2.81741	5.0055	0.829144	0.336701	0.382831
SMYD2	28.1353	33.4352	0.248986	2.25953e-05	6.58198e-05
PTPN14	6.87758	7.80343	0.182206	0.0458138	0.0659801
AL445305.1	1.04167	1.23479	0.245358	4.82594e-05	0.000131713
CENPF	10.6803	29.4208	1.46189	3.13968e-31	3.66495e-29
KCTD3	27.9175	44.0801	0.65896	3.69955e-13	3.57912e-12
GPATCH2	6.68209	8.26708	0.307078	5.64599e-10	3.39352e-09
SPATA17	1.79158	1.98813	0.15018	0.181433	0.223321
RRP15	10.2186	13.6451	0.417192	1.39739e-12	1.2442e-11
TGFB2-AS1	2.87792	4.97036	0.788323	0.0294677	0.0444699
TGFB2	8.48764	12.9223	0.606425	0.313745	0.360286
LYPLAL1	24.0404	24.775	0.0434286	0.331039	0.377143
RIMKLBP2	1.58786	1.28256	-0.308056	0.101256	0.133358
EPRS1	94.7308	132.939	0.488858	9.15542e-17	1.39557e-15
BPNT1	48.1532	54.6028	0.181343	6.82852e-05	0.000181077
IARS2	110.489	149.451	0.435774	4.02958e-15	5.03499e-14
RPS15AP12	3.62318	3.15646	-0.19895	0.413875	0.457817
RAB3GAP2	16.75	20.074	0.261162	1.35058e-07	5.74797e-07
MORF4L1P1	22.053	28.2385	0.356689	4.61121e-08	2.1114e-07
MARK1	4.85115	7.46891	0.622572	0.0161593	0.0260105
C1orf115	21.1038	27.0236	0.356717	0.0333386	0.0495957
MTARC2	22.5704	16.5219	-0.450053	0.000123396	0.000311128
DUSP10	24.7282	23.9057	-0.0488044	0.268537	0.315102
LINC01655	6.30057	3.36236	-0.906007	0.000151107	0.000375398
RNU6-403P	34.5647	18.2796	-0.919063	2.76132e-05	7.91889e-05
LINC02257	9.27607	5.16561	-0.844574	1.04981e-05	3.23051e-05
LINC02474	5.26089	4.35996	-0.270992	0.00774097	0.0133881
HHIPL2	8.30896	11.8986	0.518055	0.00524533	0.00941982
TAF1A	6.4289	9.667	0.588496	2.15641e-17	3.55587e-16
TAF1A-AS1	3.27154	3.99532	0.28834	0.00451607	0.00822339
MIA3	32.3372	34.3466	0.0869705	0.0673335	0.0929076
AL592148.3	2.19287	1.92687	-0.186559	0.0704626	0.0967436
AIDA	21.1614	24.3892	0.204804	2.07494e-05	6.08223e-05
BROX	48.9637	58.2223	0.249859	1.11587e-06	4.09151e-06
FAM177B	5.80108	5.22819	-0.150012	0.0302972	0.0455639
DISP1	9.01678	7.93915	-0.183629	0.00165928	0.00333906
TLR5	9.10465	7.04801	-0.369388	3.42076e-05	9.62641e-05
SUSD4	12.6959	8.94167	-0.505741	2.27381e-05	6.61923e-05
CAPN8	69.8879	33.8129	-1.04747	4.98392e-11	3.5133e-10
CAPN2	181.161	187.616	0.0505118	0.498842	0.538903
TP53BP2	31.9388	40.7365	0.351013	2.21335e-08	1.06658e-07
GTF2IP20	10.1853	8.2927	-0.296581	0.0829293	0.111699
SEPTIN7P13	3.3784	3.02715	-0.158382	0.215446	0.259568
AC138393.2	1.69585	1.36594	-0.312121	0.95994	0.964233
FBXO28	29.9735	37.2236	0.31253	2.78293e-09	1.52824e-08
AC092809.3	1.53547	1.7875	0.219267	0.0892683	0.119233
DEGS1	91.6705	106.409	0.215098	0.000547128	0.00122309
NVL	18.1721	22.2709	0.293433	1.63224e-06	5.82244e-06
CNIH4	42.7609	39.3125	-0.121305	0.493022	0.533233
WDR26	44.2952	51.4331	0.215548	5.0171e-07	1.94533e-06
CNIH3	2.63171	2.1535	-0.289319	0.0337514	0.0501719
CNIH3-AS2	1.5347	1.35209	-0.18277	0.697548	0.7242
DNAH14	1.64701	2.06481	0.326158	9.60187e-08	4.16644e-07
LBR	40.6372	62.3408	0.617375	3.11533e-18	5.68676e-17
ENAH	31.6691	45.7547	0.530844	3.72302e-14	4.1286e-13
SRP9	299.53	361.665	0.271951	2.50078e-08	1.19374e-07
EPHX1	550.75	366.791	-0.586437	0.127729	0.163584
AL591895.1	69.7916	52.3988	-0.41352	2.72764e-06	9.33934e-06
TMEM63A	38.8716	30.8215	-0.334779	0.00020282	0.000490746
PYCR2	66.1482	70.7699	0.097433	0.026615	0.0406324
LEFTY2	1.63139	0.935337	-0.802541	9.22922e-08	4.02048e-07
SDE2	28.5997	36.1743	0.338966	1.04463e-10	7.02079e-10
H3-3A-DT	1.28736	1.28496	-0.00268525	0.414275	0.458207
H3-3A	37.0359	40.9447	0.144755	0.0299745	0.0451283
LINC01703	2.68734	3.61741	0.428777	0.000167022	0.000411308
ACBD3	83.6833	103.227	0.302803	1.15516e-08	5.80458e-08
ACBD3-AS1	5.95992	3.79286	-0.652005	0.00517706	0.00930382
LIN9	5.89199	9.82454	0.737634	2.40467e-25	1.094e-23
PARP1	78.5631	121.382	0.627634	5.2144e-17	8.15865e-16
STUM	3.95838	3.06946	-0.366926	3.77491e-05	0.000105279
ZNF678	4.90634	5.04879	0.0412905	0.0580615	0.0814698
SNAP47	16.7487	20.8544	0.316305	3.65556e-12	3.05946e-11
JMJD4	12.6126	15.0179	0.25182	9.70089e-07	3.59713e-06
WNT9A	7.07145	9.15317	0.372265	0.0465876	0.0669912
WNT3A	1.15516	0.719781	-0.682457	0.22339	0.268373
ARF1	612.614	695.841	0.18378	3.03173e-05	8.61638e-05
C1orf35	16.5648	19.5758	0.240952	2.00394e-05	5.88966e-05
MRPL55	58.3089	61.3839	0.0741444	0.201627	0.244965
FAM96AP2	1.88108	1.31381	-0.517803	0.0158118	0.0255045
AL359510.2	1.06513	0.839276	-0.343809	0.0288421	0.0436606
GUK1	137.789	132.821	-0.0529842	0.511499	0.551068
GJC2	2.78089	2.08609	-0.414748	0.012998	0.0214036
IBA57	3.10676	3.38956	0.125688	0.0258042	0.0395273
OBSCN	3.04049	3.31069	0.122828	0.248568	0.294494
TRIM11	13.1073	15.8291	0.272203	1.2826e-06	4.64623e-06
AL139288.1	4.36447	4.97999	0.190338	0.742185	0.765172
H2AW	28.8183	52.9019	0.876335	0.0269063	0.0410278
H2BU1	1.18849	2.12403	0.837672	0.00846084	0.0145119
RNF187	114.761	145.208	0.339488	3.83627e-08	1.77999e-07
BTNL10	2.38399	1.4361	-0.731218	0.0244692	0.0377318
RNA5SP18	2.56372	3.78798	0.563191	2.43055e-05	7.03168e-05
AL713899.1	1.94883	2.03441	0.0619982	0.000247991	0.000590618
FTH1P2	7.97047	10.0888	0.340022	0.0064152	0.0113034
RHOU	47.2519	46.947	-0.0093395	0.00894909	0.0152677
AL162595.1	3.11479	3.74364	0.265307	0.000146975	0.000366055
CCSAP	6.66112	9.56549	0.522074	1.76659e-12	1.54865e-11
ACTA1	0.936494	2.18959	1.22532	0.0280487	0.0425759
NUP133	28.0332	37.1079	0.404591	5.08422e-12	4.16479e-11
ABCB10	18.6328	22.5065	0.272492	8.21237e-08	3.6121e-07
RNA5SP78	1.1707	0.831732	-0.493185	0.0254071	0.0389963
TAF5L	17.0345	21.7522	0.352699	8.59394e-15	1.0289e-13
URB2	8.7034	14.082	0.694202	1.25791e-25	5.99975e-24
GALNT2	54.3234	81.2884	0.581477	3.56931e-11	2.57127e-10
PGBD5	2.48884	3.20006	0.362627	0.0296017	0.0446428
COG2	12.5351	14.43	0.203093	1.08046e-06	3.97236e-06
AGT	33.0453	83.3436	1.33463	0.820355	0.837537
CAPN9	14.8611	7.57548	-0.972132	0.0217367	0.0339622
AL118511.1	1.88544	2.23067	0.242576	0.185394	0.227722
TTC13	18.1511	18.7913	0.0500039	0.301337	0.347816
FAM89A	24.7249	22.7507	-0.120053	0.481052	0.522229
C1orf131	7.58506	9.86562	0.379249	3.24527e-13	3.16031e-12
GNPAT	64.2358	74.4386	0.212673	4.11599e-06	1.36352e-05
EXOC8	15.4146	15.9994	0.0537218	0.0587204	0.0823292
SPRTN	7.1565	9.12389	0.350395	2.87626e-11	2.09928e-10
EGLN1	26.3085	38.5879	0.552616	1.49613e-11	1.14422e-10
AL445524.1	20.6049	38.3956	0.897954	1.7747e-08	8.65069e-08
TSNAX	24.3861	29.4471	0.272065	8.0197e-06	2.52473e-05
LINC00582	1.91201	1.06295	-0.847021	1.40346e-05	4.23785e-05
DISC1	1.92397	2.0733	0.107839	0.951487	0.956446
SIPA1L2	23.275	22.1234	-0.0732093	0.66762	0.696676
MAP10	4.4162	5.53276	0.325193	0.00503163	0.0090645
NTPCR	7.37162	8.42128	0.192057	0.00387109	0.00716137
PCNX2	3.86523	4.98601	0.367334	7.99038e-05	0.000209074
RPS7P3	1.04523	1.17137	0.164379	0.0757861	0.10327
MAP3K21	6.74689	9.39644	0.477892	1.5688e-08	7.71912e-08
KCNK1	36.2313	39.7954	0.135365	0.115966	0.150178
AL355472.1	3.64815	3.86089	0.081767	0.0570386	0.0802502
COA6-AS1	5.4191	6.05493	0.160055	0.708755	0.733861
COA6	56.8579	81.8466	0.525562	6.26489e-12	5.04346e-11
IRF2BP2	123.942	128.978	0.0574665	0.0674395	0.0930321
AL391832.2	1.41526	1.66442	0.233955	0.330863	0.377015
LINC01348	2.02159	2.78535	0.462368	0.00555136	0.00991922
TOMM20	214.759	262.184	0.287859	3.11736e-07	1.24323e-06
RBM34	2.21129	2.37193	0.101173	0.0418912	0.0608395
ARID4B	16.5272	18.1712	0.136806	0.00415902	0.00764145
GGPS1	35.8082	40.3638	0.172773	7.75776e-05	0.000203588
B3GALNT2	6.33067	9.06746	0.518339	3.7983e-11	2.71857e-10
GNG4	4.48587	14.83	1.72506	7.82132e-13	7.21278e-12
LYST	6.4025	5.55255	-0.205485	0.029076	0.0439772
NID1	45.0654	62.8081	0.47893	0.0118572	0.0196821
GPR137B	28.6727	31.9859	0.157758	0.0561217	0.0790731
ERO1B	18.6197	14.3946	-0.3713	0.118949	0.153537
EDARADD	3.04928	4.81316	0.658515	0.00402172	0.00741529
LGALS8	26.3157	28.974	0.138833	0.119957	0.154646
AL359921.2	5.98208	5.75309	-0.0563097	0.50109	0.541167
AL359921.1	2.20775	1.97353	-0.161795	0.124228	0.159607
HEATR1	15.8626	24.4934	0.626765	1.41381e-18	2.68005e-17
RPL35P1	8.4857	8.86934	0.0637922	0.0820543	0.110714
LINC01139	2.97267	4.07804	0.456115	0.133307	0.169845
AL590682.1	1.80998	1.54571	-0.227701	0.253222	0.299308
FH	86.4417	121.645	0.49288	3.82651e-18	6.9068e-17
OPN3	17.7276	32.9274	0.893292	2.47548e-06	8.55353e-06
CHML	17.1744	29.1077	0.761142	9.96893e-11	6.72032e-10
EXO1	4.92542	16.2472	1.72187	1.08681e-39	3.21389e-36
PLD5	2.36781	1.41076	-0.747075	4.32338e-06	1.42557e-05
AL603825.1	8.08365	9.0381	0.161012	0.0620921	0.0864757
CEP170	9.01086	11.1129	0.302504	0.000245056	0.000584492
SDCCAG8	18.0214	16.8822	-0.0942076	0.163207	0.203442
ZBTB18	43.4068	35.8339	-0.276596	0.000252619	0.000600271
ADSS2	67.164	81.2602	0.274861	1.86391e-07	7.71613e-07
DESI2	48.2722	57.2343	0.245689	1.27176e-05	3.86319e-05
AL451007.1	1.94006	1.38198	-0.489367	0.0215306	0.0336793
COX20	4.58248	5.31541	0.214053	0.00755591	0.0131063
HNRNPU	156.411	215.708	0.46374	8.07e-21	2.05138e-19
KIF26B-AS1	1.62848	0.653702	-1.31682	0.000398844	0.000914654
SMYD3	6.04986	6.28074	0.0540341	0.212318	0.256269
TFB2M	39.5995	50.6389	0.354762	7.45357e-10	4.40535e-09
CNST	18.8056	21.2923	0.179174	0.0012039	0.0025036
SCCPDH	81.1853	107.582	0.40614	1.85274e-06	6.54194e-06
AHCTF1	16.0309	22.8453	0.511038	1.20399e-16	1.81808e-15
ZNF695	0.720085	2.07382	1.52605	9.3383e-15	1.1135e-13
ZNF670	5.72803	7.86627	0.457641	3.48371e-08	1.62962e-07
ZNF669	8.39803	10.5346	0.327014	5.54111e-06	1.7931e-05
AL390728.3	2.45495	1.76828	-0.473344	0.00695962	0.0121684
AL390728.5	22.515	18.2873	-0.300048	0.00191677	0.00380076
ZNF731P	32.8007	29.5203	-0.15202	0.118782	0.153343
RNA5SP82	6.15534	5.95645	-0.0473865	0.932342	0.938962
ZNF496	10.7546	13.9848	0.378913	4.72971e-06	1.55119e-05
NLRP3	3.80166	3.16305	-0.265315	0.00145871	0.00297288
SH3BP5L	20.8285	24.4873	0.233474	2.86672e-05	8.19201e-05
ZNF672	43.5767	47.8234	0.134159	0.0188032	0.0298039
ZNF692	25.7651	25.0539	-0.040388	0.880224	0.892396
PGBD2	7.77205	8.08229	0.0564688	0.0848297	0.114017
FAM110C	8.82545	10.7146	0.279833	0.92841	0.935475
SH3YL1	17.7684	19.1113	0.10511	0.310021	0.356587
ACP1	60.0431	85.8581	0.515955	1.40697e-25	6.58676e-24
ALKAL2	1.34929	0.735893	-0.874636	2.83575e-08	1.34352e-07
TMEM18	15.3275	18.1803	0.246251	1.50547e-08	7.42811e-08
AC141930.1	1.47872	2.58858	0.807809	0.00554246	0.0099063
PXDN	36.0898	59.3191	0.716903	1.47042e-05	4.42123e-05
EIPR1	14.7312	22.0966	0.584946	1.28794e-23	4.73123e-22
TRAPPC12	15.2925	16.7185	0.128617	0.01466	0.0238483
TRAPPC12-AS1	2.80571	3.64468	0.377427	0.000107712	0.000274548
AC114810.1	2.5993	1.8575	-0.484761	0.000231847	0.00055515
ADI1	64.8612	73.1381	0.173268	0.181202	0.223098
AC231981.1	0.963161	1.32065	0.455397	0.00106023	0.00223073
AC108488.1	2.97442	2.68706	-0.146581	0.0448996	0.0647844
RNASEH1	16.9273	27.724	0.711786	1.52602e-30	1.54721e-28
RNASEH1-AS1	11.3638	17.7025	0.6395	1.72299e-13	1.73699e-12
RPS7	281.079	307.651	0.130321	2.06531e-06	7.23064e-06
COLEC11	2.38708	4.14533	0.796241	0.911562	0.920328
TMSB4XP2	3.89291	2.77676	-0.487447	0.0167299	0.0268215
SOX11	1.51964	4.27075	1.49076	0.962759	0.966792
NRIR	1.34514	1.15035	-0.225693	0.300673	0.347162
CMPK2	12.6501	15.9608	0.335389	0.00627903	0.011081
RSAD2	14.1859	17.8298	0.329836	0.207942	0.251724
GRASLND	0.954767	2.04923	1.10186	2.611e-10	1.65276e-09
RNF144A	12.8606	17.4846	0.44313	1.3299e-07	5.6627e-07
KIDINS220	26.9119	31.0426	0.206005	0.00164728	0.00331868
MBOAT2	22.9796	31.1407	0.43845	0.00127754	0.00264097
AC093904.2	0.947134	1.68665	0.83252	0.00110457	0.00231358
AC093904.4	0.883423	1.61228	0.867924	0.000362454	0.000837264
ASAP2	6.47588	12.1528	0.90814	1.62528e-11	1.23606e-10
ITGB1BP1	18.557	23.1061	0.316307	1.74137e-13	1.75452e-12
CPSF3	35.4354	56.7792	0.68017	1.18035e-33	2.7924e-31
IAH1	17.6452	20.3111	0.20299	1.69411e-07	7.07095e-07
ADAM17	20.8105	35.2227	0.75919	4.48272e-19	9.12123e-18
AC073195.1	1.51592	2.05146	0.436458	0.00160786	0.00324516
YWHAQ	280.766	429.993	0.614944	1.40697e-25	6.58676e-24
TAF1B	10.4362	14.8852	0.512289	1.12426e-15	1.51694e-14
AC010969.2	4.30862	4.41674	0.0357552	0.524323	0.563207
GRHL1	9.76541	11.7848	0.271176	0.0145171	0.0236417
KLF11	17.2689	22.355	0.372426	2.65165e-05	7.62037e-05
CYS1	9.06194	4.96082	-0.86924	0.000593377	0.00131538
RRM2	23.8787	72.5033	1.60232	1.03328e-37	9.56509e-35
AC007240.1	1.13103	1.24861	0.142681	2.15499e-06	7.52677e-06
HPCAL1	39.9264	45.1768	0.178239	0.119117	0.153697
ODC1	326.187	391.511	0.263354	1.15572e-05	3.53307e-05
ODC1-DT	2.40642	2.87051	0.254416	0.000552901	0.00123444
NOL10	25.6062	40.5423	0.662934	1.55445e-33	3.44757e-31
AC092687.3	5.14519	7.65613	0.573391	2.55398e-06	8.80251e-06
PDIA6	215.659	308.977	0.518747	3.68269e-14	4.08642e-13
KCNF1	1.28389	4.13771	1.68831	2.35382e-05	6.82657e-05
SLC66A3	49.1078	49.3124	0.00600013	0.748612	0.771483
ROCK2	20.4069	28.4192	0.47781	1.2946e-10	8.58373e-10
E2F6	9.76548	14.9641	0.615748	5.84881e-21	1.51941e-19
LPIN1	11.6474	13.3937	0.201546	0.429404	0.472697
AC106875.1	0.629945	2.15138	1.77197	9.60214e-06	2.97799e-05
TRIB2	34.6242	40.3539	0.220927	0.912123	0.92079
NBAS	17.8789	22.3623	0.322814	3.28518e-07	1.30575e-06
DDX1	79.0971	113.925	0.526383	4.68777e-19	9.49487e-18
CYRIA	10.6319	9.71702	-0.129814	0.00900484	0.0153554
SMC6	10.0431	15.4754	0.623771	2.37527e-19	5.04725e-18
GEN1	3.43148	5.56894	0.698575	3.02058e-21	8.08359e-20
RDH14	37.6768	44.5702	0.242401	8.58115e-07	3.21553e-06
LINC01376	1.91407	2.16138	0.175311	0.00199613	0.00394622
OSR1	4.00532	3.03952	-0.398073	1.6609e-05	4.95033e-05
TTC32	9.17332	12.4298	0.438288	0.000125908	0.000316653
WDR35	7.04868	8.9104	0.338138	0.00138902	0.00284686
AC079145.1	1.52633	2.00185	0.391262	0.0127037	0.0209715
MATN3	11.9043	8.63937	-0.462483	0.00697201	0.0121876
SDC1	621.357	540.582	-0.200909	0.0105459	0.0177042
PUM2	64.3762	77.3859	0.265543	6.21065e-08	2.77781e-07
RHOB	491.37	417.425	-0.235294	0.016128	0.0259649
NDUFAF2P1	1.93804	2.49661	0.365375	2.97575e-05	8.46812e-05
HS1BP3	15.8896	16.9667	0.0946199	0.162994	0.203233
AC012065.2	3.62681	2.63502	-0.460887	0.0468999	0.0674074
LDAH	13.0825	18.0065	0.460881	2.1408e-13	2.12916e-12
ATAD2B	5.60866	6.97663	0.314876	2.08709e-06	7.30398e-06
UBXN2A	9.683	13.1553	0.442123	3.1268e-14	3.49583e-13
WDCP	7.81151	11.6995	0.582769	1.93622e-18	3.61625e-17
FKBP1B	8.1693	7.66737	-0.09148	0.108454	0.141575
SF3B6	157.881	214.97	0.445299	1.47755e-18	2.79193e-17
TP53I3	55.5603	68.8112	0.308588	0.0511268	0.0727344
PFN4	3.04196	3.731	0.29456	0.0045261	0.00823995
FAM228A	1.12661	0.73032	-0.62539	0.0362562	0.0535077
ITSN2	18.8773	19.6084	0.0548197	0.333155	0.379286
NCOA1	19.7714	23.8823	0.272529	0.00254498	0.00491195
CENPO	6.27216	12.6434	1.01135	1.45286e-30	1.4815e-28
ADCY3	14.6019	23.3007	0.674219	1.19978e-13	1.2355e-12
AC012073.1	3.29931	5.50131	0.737612	1.52646e-16	2.27025e-15
DNAJC27	3.49063	3.47201	-0.00771634	0.867961	0.881071
DNMT3A	13.0722	19.9511	0.609968	1.0728e-11	8.37791e-11
DTNB	8.87796	10.3022	0.214654	0.0341087	0.050652
DTNB-AS1	4.4349	2.28865	-0.954405	6.2276e-06	1.99921e-05
ASXL2	11.8596	16.3405	0.462393	1.04358e-12	9.44704e-12
PTGES3P2	1.46758	1.36501	-0.104525	0.0535272	0.0757731
KIF3C	8.7253	16.4601	0.915695	3.22764e-11	2.34513e-10
TRMT112P6	1.19557	1.33052	0.154295	0.0288603	0.0436843
RAB10	141.63	225.168	0.66887	5.54785e-25	2.43652e-23
RNU6-942P	1.76556	0.600051	-1.55697	0.527359	0.566058
GAREM2	4.22538	7.9185	0.906145	1.61597e-09	9.11093e-09
HADHA	151.049	197.828	0.389233	9.15542e-17	1.39557e-15
HADHB	79.458	94.8984	0.256191	5.34933e-10	3.22724e-09
SELENOI	17.5457	35.6141	1.02133	1.54405e-27	9.57907e-26
DRC1	4.37958	2.57199	-0.767905	0.459739	0.501948
SLC35F6	49.6214	67.2517	0.438608	1.95127e-14	2.24086e-13
CENPA	7.43286	20.9759	1.49674	1.51556e-32	2.50914e-30
TMEM214	85.4405	105.187	0.299965	2.8807e-09	1.57705e-08
AGBL5	18.9313	28.3408	0.582105	3.08494e-17	4.97601e-16
AGBL5-IT1	3.18871	2.85537	-0.159298	0.0927171	0.123403
AC013403.2	1.8985	1.66224	-0.191733	0.211024	0.254933
OST4	598.415	621.943	0.0556357	0.0102703	0.0172857
EMILIN1	75.9642	72.7824	-0.0617303	0.842426	0.857554
KHK	5.45884	7.47799	0.454057	5.34072e-05	0.000144562
CGREF1	5.14502	8.89447	0.789732	1.83348e-05	5.42644e-05
PREB	65.5512	85.9248	0.390452	8.87622e-16	1.20868e-14
SLC5A6	18.6154	30.249	0.700389	8.17878e-21	2.07309e-19
ATRAID	192.499	205.612	0.0950741	0.00227399	0.00443573
CAD	23.2032	42.0524	0.857867	3.69618e-25	1.66873e-23
TRIM54	3.08807	2.43561	-0.342423	0.0507487	0.0722662
UCN	4.89651	4.54364	-0.107907	0.569984	0.605546
MPV17	28.2647	30.7179	0.120078	0.026615	0.0406324
GTF3C2	35.3213	50.5904	0.518324	8.14966e-26	3.98345e-24
AC074117.1	5.20735	6.77217	0.37907	5.73016e-06	1.84889e-05
EIF2B4	22.781	26.5971	0.223435	3.01388e-07	1.20467e-06
SNX17	101.161	116.952	0.209265	8.58115e-07	3.21553e-06
ZNF513	26.5222	28.396	0.0984897	0.153607	0.192611
PPM1G	100.509	159.318	0.664582	4.01101e-36	2.63583e-33
FTH1P3	5.96036	7.26198	0.284965	0.00651209	0.0114582
NRBP1	64.368	86.0967	0.419614	6.8345e-15	8.27745e-14
KRTCAP3	112.152	129.808	0.210926	0.0480881	0.0688976
IFT172	11.8597	10.9117	-0.120191	0.550926	0.58794
FNDC4	20.26	29.2711	0.530841	0.265793	0.312377
C2orf16	1.12317	1.52139	0.437816	3.64944e-09	1.96874e-08
ZNF512	19.0727	20.0915	0.075073	0.358484	0.404
CCDC121	4.72646	5.41721	0.196789	0.0240689	0.0372031
GPN1	38.0966	54.023	0.503909	9.29925e-22	2.63573e-20
SUPT7L	28.9757	35.8218	0.305994	2.0283e-10	1.30391e-09
SLC4A1AP	19.3991	27.6782	0.512758	9.04354e-23	2.91215e-21
MRPL33	76.7254	94.4947	0.300529	2.8919e-07	1.15931e-06
RBKS	6.12224	6.59966	0.10833	0.448226	0.491009
BABAM2	33.163	43.2282	0.382396	1.27475e-09	7.26796e-09
MIR4263	8.86963	12.3147	0.473435	2.31462e-07	9.43523e-07
FLJ31356	1.16144	1.50987	0.378515	0.242243	0.287942
FOSL2	79.599	107.129	0.428524	2.76561e-06	9.45842e-06
AC104695.2	1.84595	2.05475	0.154597	0.3367	0.382831
PLB1	2.15555	1.91875	-0.167894	0.0971263	0.128529
AC092164.1	1.13234	1.28138	0.178398	0.171253	0.212381
PPP1CB	159.548	205.609	0.365913	1.26108e-11	9.74109e-11
TRMT61B	15.029	21.2642	0.500676	1.60355e-18	3.01396e-17
WDR43	33.5301	59.1294	0.818419	1.6835e-30	1.67811e-28
CLIP4	14.5282	16.7071	0.201602	0.0504565	0.0718903
YPEL5	113.909	101.135	-0.171597	0.00370882	0.00688631
LBH	105.55	95.9025	-0.138283	0.00742946	0.0129084
LINC01936	3.38915	2.13526	-0.666511	9.18533e-09	4.67246e-08
LCLAT1	8.34318	13.1202	0.653117	1.43059e-21	3.95372e-20
AC092569.1	5.12009	4.08352	-0.326355	0.002448	0.00474336
GALNT14	13.1565	21.2243	0.689938	8.22958e-05	0.000214795
EHD3	9.79195	12.978	0.406405	0.0104817	0.0176097
XDH	11.0143	13.8682	0.332399	0.592771	0.626342
SRD5A2	2.26603	1.66256	-0.44676	0.0127409	0.0210251
MEMO1	2.02103	2.36327	0.225693	3.85315e-11	2.75671e-10
DPY30	51.9483	65.0124	0.323638	1.50091e-12	1.33153e-11
AL121655.1	1.33896	1.07119	-0.321902	0.0394121	0.0575879
SPAST	17.2662	23.6491	0.45384	7.6287e-11	5.25246e-10
SLC30A6	24.1479	33.5789	0.47566	3.27472e-18	5.94103e-17
NLRC4	3.9447	3.21857	-0.293497	0.014319	0.023347
YIPF4	18.0439	19.8833	0.140049	0.000283556	0.000667967
BIRC6	16.7952	21.1127	0.330063	2.79645e-10	1.76449e-09
AL133243.2	2.85498	3.27528	0.198138	2.55398e-06	8.80251e-06
TTC27	18.7081	27.9879	0.581135	7.1507e-24	2.70522e-22
LTBP1	36.0623	44.2511	0.29522	0.0054437	0.00974057
RASGRP3	4.87145	4.49722	-0.115317	0.0292329	0.0441843
RASGRP3-AS1	1.98675	1.53879	-0.368616	0.0160963	0.0259256
FAM98A	26.7486	36.01	0.428935	2.78976e-19	5.86478e-18
CRIM1	36.5128	44.4905	0.285093	0.148175	0.186472
FEZ2	16.6985	18.9638	0.183532	0.00640146	0.0112825
STRN	15.3586	21.5426	0.48815	2.71123e-15	3.49349e-14
AC007382.1	2.81676	3.09071	0.133898	0.0368288	0.054242
[truncated: 15,745 more rows]

## Sheet: Table S7
Supplementary Table S7: Drug Sensitivity Prediction
Drugs	P.value
PD.0332991	6.51e-23
CCT007093	3.85e-21
LFM.A13	3.53e-20
Nutlin.3a	8.06e-20
VX.702	1.96e-15
PF.02341066	3.07e-15
AZD6244	4.94e-15
Imatinib	3.99e-12
AZD6482	2.69e-11
Roscovitine	5.1e-11
Bicalutamide	5.25e-10
DMOG	1.98e-09
RDEA119	4.4e-09
CI.1040	4.83e-09
SB.216763	2.97e-08
BMS.536924	3.8e-08
Erlotinib	6.73e-08
BMS.754807	8.12e-08
GDC0941	1.28e-07
AZD.0530	3.18e-07
MK.2206	8.34e-07
Bryostatin.1	9.63e-07
PD.0325901	1.15e-06
OSI.906	1.69e-06
Dasatinib	3.25e-06
GNF.2	5.79e-06
GDC.0449	8.47e-06
BMS.708163	9.92e-06
JNJ.26854165	3.67e-05
Temsirolimus	8.28e-05
Lapatinib	0.000109654
PHA.665752	0.000114325
PF.562271	0.000137564
WZ.1.84	0.000164279
AG.014699	0.000306917
XMD8.85	0.000332646
WO2009093972	0.000426689
CHIR.99021	0.00128442
Bexarotene	0.00175236
NVP.BEZ235	0.00192686
Lenalidomide	0.00271593
AS601245	0.0035608
KIN001.135	0.00366794
EHT.1864	0.00467293
BX.795	0.0055472
AZ628	0.00737321
Nilotinib	0.00978337
Gefitinib	0.0210885
AKT.inhibitor.VIII	0.0212683
PAC.1	0.0236862
BMS.509744	0.0316533
JNK.9L	0.0390148
CEP.701	0.055801
GSK269962A	0.0583944
X17.AAG	0.0672039
AP.24534	0.0778281
WH.4.023	0.0957873
PLX4720	0.1072
NVP.TAE684	0.122408
SB590885	0.13782
Sunitinib	0.199935
AUY922	0.216358
A.770041	0.2303
AMG.706	0.319018
Bortezomib	0.353851
MG.132	0.355958
AZD7762	0.384807
Axitinib	0.391855
Elesclomol	0.471238
AZD.2281	0.557375
FTI.277	0.591747
Midostaurin	0.621666
Embelin	0.62489
AZD8055	0.673365
Bosutinib	0.689524
Pyrimethamine	0.715488
CGP.60474	0.716687
ABT.888	0.74197
Shikonin	0.824254
FH535	0.854886
BIBW2992	0.926111
NU.7441	0.940442
X681640	0.940609
Tipifarnib	0.940776
Methotrexate	0.946393
Z.LLNle.CHO	0.9534
Parthenolide	0.963936
Cyclopamine	0.976862
GW.441756	0.976862
Salubrinal	0.977512
PD.173074	0.980472
Vorinostat	0.985669
Sorafenib	0.994927
CGP.082996	0.996378
Cytarabine	0.997479
NSC.87877	0.998645
Camptothecin	0.999158
Metformin	0.99916
Rapamycin	0.999227
ABT.263	0.999482
IPA.3	0.999548
MS.275	0.99966
Thapsigargin	0.999795
ATRA	0.999916
BAY.61.3606	0.999932
Paclitaxel	0.999955
ZM.447439	0.99997
Bleomycin	0.99997
CMK	0.99997
Cisplatin	0.999992
Obatoclax.Mesylate	0.999995
Vinblastine	0.999999
KU.55933	0.999999
AICAR	0.999999
Pazopanib	1
Etoposide	1
JW.7.52.1	1
Mitomycin.C	1
Doxorubicin	1
VX.680	1
BIRB.0796	1
SL.0101.1	1
QS11	1
TW.37	1
Gemcitabine	1
Vinorelbine	1
CCT018159	1
GSK.650394	1
Docetaxel	1
PF.4708671	1
RO.3306	1
A.443654	1
BI.2536	1
BI.D1870	1
Epothilone.B	1
GW843682X	1
JNK.Inhibitor.VIII	1
S.Trityl.L.cysteine	1
